# Supplementary material for: Poly[[diaquadi-μ2-cyanido-bis­(μ2-pyrazine-2-carboxyl­ato)dicopper(I)copper(II)] dihydrate]
Source: Acta Crystallogr Sect E Struct Rep Online. 2011 Jun 4;67(Pt 7):m822–3. doi: 10.1107/S1600536811019453 (PMC3152133; doi:10.1107/S1600536811019453)
Supplement: Supplementary file 1 [file e-67-0m822-sup1.cif]

##############################################################################
#                                                                            #
# This CIF contains the data in a paper accepted for publication in          #
# Acta Crystallographica Section E. It conforms to the requirements of       #
# Notes for Authors for Acta Crystallographica Section E, and has been       #
# peer reviewed under the auspices of the IUCr Commission on Journals.       #
#                                                                            #
# Full details of the Crystallographic Information File format               #
# are given in the paper "The Crystallographic Information File (CIF):       #
# a New Standard Archive File for Crystallography" by S. R. Hall, F. H.      #
# Allen and I. D. Brown [Acta Cryst. (1991), A47, 655-685].                  #
#                                                                            #
# The current version of the core CIF dictionary is obtainable from          #
# ftp://ftp.iucr.org/pub/cif_core.dic.                                       #
#                                                                            #
# Software is freely available for graphical display of the structure(s)     #
# in this CIF. For information consult the CIF software page                 #
# http://www.iucr.org/resources/cif/software.                                #
#                                                                            #
# This file may be used for bona fide research purposes within the           #
# scientific community so long as proper attribution is given to the journal # 
# article from which it was obtained.                                        #
#                                                                            #
##############################################################################
data_I
_audit_creation_method     SHELXL-97
_chemical_name_systematic
;
Poly[[diaquadi-\m~2~-cyanido-bis(\m~2~-pyrazine-2-\
carboxylato)dicopper(I)copper(II)] dihydrate]
;
_chemical_name_common     ?
_chemical_formula_moiety     'C12 H10 Cu3 N6 O6, 2(H2 O)'
_chemical_formula_sum     'C12 H14 Cu3 N6 O8'
_chemical_formula_iupac     '[Cu3 (C5 H3 N2 O2)2 (C N)2 (H2 O)2], 2H2 O'
_chemical_formula_weight     560.91
_chemical_melting_point     ?
_symmetry_cell_setting     monoclinic
_symmetry_space_group_name_H-M     'P 21/c'
_symmetry_space_group_name_Hall     '-P 2ybc'
loop_
    _symmetry_equiv_pos_as_xyz
    'x, y, z'
    '-x, y+1/2, -z+1/2'
    '-x, -y, -z'
    'x, -y-1/2, z-1/2'
_cell_length_a     13.8297(4)
_cell_length_b     9.4906(3)
_cell_length_c     7.1272(3)
_cell_angle_alpha     90.00
_cell_angle_beta     100.768(3)
_cell_angle_gamma     90.00
_cell_volume     918.99(6)
_cell_formula_units_Z     2
_cell_measurement_reflns_used     117
_cell_measurement_theta_min     2.5
_cell_measurement_theta_max     19.1
_cell_measurement_temperature     296(2)
_exptl_crystal_description     block
_exptl_crystal_colour     red
_exptl_crystal_size_max     0.10
_exptl_crystal_size_mid     0.08
_exptl_crystal_size_min     0.05
_exptl_crystal_density_diffrn     2.027
_exptl_crystal_density_meas     ?
_exptl_crystal_density_method     'not measured'
_exptl_crystal_F_000     558
_exptl_absorpt_coefficient_mu     3.496
_exptl_absorpt_correction_type     multi-scan
_exptl_absorpt_process_details     '(SADABS; Sheldrick, 1996)'
_exptl_absorpt_correction_T_min     0.7213
_exptl_absorpt_correction_T_max     0.8446
_exptl_special_details
;
;
_diffrn_ambient_temperature     296(2)
_diffrn_radiation_type     MoK\a
_diffrn_radiation_wavelength     0.71073
_diffrn_radiation_source     'fine-focus sealed tube'
_diffrn_radiation_monochromator     graphite
_diffrn_measurement_device_type     'Bruker SMART APEXII CCD'
_diffrn_measurement_method     '\f and \w'
_diffrn_detector_area_resol_mean     ?
_diffrn_reflns_number     4141
_diffrn_reflns_av_R_equivalents     0.0218
_diffrn_reflns_av_sigmaI/netI     0.0284
_diffrn_reflns_theta_min     3.62
_diffrn_reflns_theta_max     25.05
_diffrn_reflns_theta_full     25.05
_diffrn_measured_fraction_theta_max     0.995
_diffrn_measured_fraction_theta_full     0.995
_diffrn_reflns_limit_h_min     -16
_diffrn_reflns_limit_h_max     16
_diffrn_reflns_limit_k_min     -11
_diffrn_reflns_limit_k_max     11
_diffrn_reflns_limit_l_min     -7
_diffrn_reflns_limit_l_max     8
_diffrn_standards_number     ?
_diffrn_standards_interval_count     ?
_diffrn_standards_interval_time     ?
_diffrn_standards_decay_%     ?
_refine_special_details
;
Refinement of <i>F</i>^2^ against ALL reflections. The weighted <i>R</i>-factor
<i>wR</i> and goodness of fit <i>S</i> are based on <i>F</i>^2^, conventional
<i>R</i>-factors <i>R</i> are based on <i>F</i>, with <i>F</i> set to zero for
negative <i>F</i>^2^. The threshold expression of <i>F</i>^2^ >
\s(<i>F</i>^2^) is used only for calculating <i>R</i>-factors(gt) <i>etc</i>.
and is not relevant to the choice of reflections for refinement.
<i>R</i>-factors based on <i>F</i>^2^ are statistically about twice as large
as those based on <i>F</i>, and <i>R</i>- factors based on ALL data will be
even larger.
;
_reflns_number_total     1615
_reflns_number_gt     1269
_reflns_threshold_expression     I>2\s(I)
_refine_ls_structure_factor_coef     Fsqd
_refine_ls_matrix_type     full
_refine_ls_R_factor_all     0.0397
_refine_ls_R_factor_gt     0.0292
_refine_ls_wR_factor_gt     0.0793
_refine_ls_wR_factor_ref     0.0949
_refine_ls_goodness_of_fit_ref     0.987
_refine_ls_restrained_S_all     0.986
_refine_ls_number_reflns     1615
_refine_ls_number_parameters     145
_refine_ls_number_restraints     6
_refine_ls_hydrogen_treatment     mixed
_refine_ls_weighting_scheme     calc
_refine_ls_weighting_details
         'calc w=1/[\s^2^(Fo^2^)+(0.0484P)^2^+1.5206P] where P=(Fo^2^+2Fc^2^)/3'
_atom_sites_solution_hydrogens     geom
_atom_sites_solution_primary     direct
_atom_sites_solution_secondary     difmap
_refine_ls_shift/su_max     0.000
_refine_ls_shift/su_mean     0.000
_refine_diff_density_max     0.356
_refine_diff_density_min     -0.358
_refine_ls_extinction_method     none
_refine_ls_extinction_coef     ?
loop_
    _atom_type_symbol
    _atom_type_description
    _atom_type_scat_dispersion_real
    _atom_type_scat_dispersion_imag
    _atom_type_scat_source
    'C' 'C' 0.0033 0.0016
                         'International Tables Vol C Tables 4.2.6.8 and 6.1.1.4'
    'H' 'H' 0.0000 0.0000
                         'International Tables Vol C Tables 4.2.6.8 and 6.1.1.4'
    'Cu' 'Cu' 0.3201 1.2651
                         'International Tables Vol C Tables 4.2.6.8 and 6.1.1.4'
    'N' 'N' 0.0061 0.0033
                         'International Tables Vol C Tables 4.2.6.8 and 6.1.1.4'
    'O' 'O' 0.0106 0.0060
                         'International Tables Vol C Tables 4.2.6.8 and 6.1.1.4'
_computing_data_collection     'APEX2 (Bruker, 2004)'
_computing_cell_refinement     'SAINT (Bruker, 2004)'
_computing_data_reduction     'SAINT (Bruker, 2004)'
_computing_structure_solution     'SHELXS97 (Sheldrick, 2008)'
_computing_structure_refinement     'SHELXL97 (Sheldrick, 2008)'
_computing_molecular_graphics     'SHELXTL/PC (Sheldrick, 2008)'
_computing_publication_material     'SHELXTL/PC (Sheldrick, 2008)'
loop_
    _atom_site_type_symbol
    _atom_site_label
    _atom_site_fract_x
    _atom_site_fract_y
    _atom_site_fract_z
    _atom_site_U_iso_or_equiv
    _atom_site_adp_type
    _atom_site_calc_flag
    _atom_site_refinement_flags
    _atom_site_occupancy
    _atom_site_symmetry_multiplicity
    _atom_site_disorder_assembly
    _atom_site_disorder_group
    Cu Cu1 0.5000 0.0000 0.0000 0.0296(2) Uani d S 1 2 . .
    Cu Cu2 0.03571(3) 0.00934(4) 0.21527(8) 0.0366(2) Uani d . 1 1 . .
    O O1 0.45839(17) 0.1989(2) -0.0394(4) 0.0316(6) Uani d . 1 1 . .
    O O2 0.33417(17) 0.3429(2) -0.0167(4) 0.0356(6) Uani d . 1 1 . .
    O O3 0.5540(2) 0.0613(3) 0.3263(4) 0.0433(7) Uani d D 1 1 . .
    H H3A 0.588(3) -0.001(4) 0.393(6) 0.065 Uiso d D 1 1 . .
    H H3B 0.524(3) 0.113(4) 0.390(6) 0.065 Uiso d D 1 1 . .
    C C5 0.3724(2) 0.2253(3) -0.0104(5) 0.0258(7) Uani d . 1 1 . .
    N N1 0.3627(2) -0.0237(3) 0.0479(5) 0.0297(7) Uani d . 1 1 . .
    N N2 0.1722(2) -0.0069(3) 0.1101(5) 0.0330(7) Uani d . 1 1 . .
    N N3 -0.0012(2) 0.3197(4) 0.2534(5) 0.0422(8) Uani d . 1 1 . .
    C C1 0.3146(2) 0.0996(3) 0.0357(5) 0.0253(7) Uani d . 1 1 . .
    C C4 0.3148(3) -0.1381(4) 0.0874(6) 0.0401(10) Uani d . 1 1 . .
    H H4 0.3458 -0.2254 0.0941 0.048 Uiso calc R 1 1 . .
    C C2 0.2195(2) 0.1067(3) 0.0676(5) 0.0293(8) Uani d . 1 1 . .
    H H2 0.1877 0.1935 0.0591 0.035 Uiso calc R 1 1 . .
    C C6 0.0122(2) 0.2013(3) 0.2401(5) 0.0288(8) Uani d . 1 1 . .
    C C3 0.2199(3) -0.1284(4) 0.1185(6) 0.0405(10) Uani d . 1 1 . .
    H H3 0.1881 -0.2100 0.1463 0.049 Uiso calc R 1 1 . .
    O O4 0.1922(3) 0.5271(4) 0.1144(8) 0.0884(13) Uani d D 1 1 . .
    H H4A 0.229(4) 0.457(5) 0.093(11) 0.133 Uiso d D 1 1 . .
    H H4B 0.133(2) 0.495(7) 0.108(13) 0.133 Uiso d D 1 1 . .
loop_
    _atom_site_aniso_label
    _atom_site_aniso_U_11
    _atom_site_aniso_U_22
    _atom_site_aniso_U_33
    _atom_site_aniso_U_12
    _atom_site_aniso_U_13
    _atom_site_aniso_U_23
    Cu1 0.0222(3) 0.0210(3) 0.0499(4) 0.0014(2) 0.0178(3) 0.0025(2)
    Cu2 0.0345(3) 0.0214(3) 0.0572(4) -0.00078(17) 0.0176(2) -0.0008(2)
    O1 0.0256(12) 0.0243(12) 0.0487(16) -0.0007(10) 0.0170(11) 0.0041(11)
    O2 0.0297(12) 0.0217(13) 0.0564(18) 0.0009(10) 0.0109(12) 0.0014(11)
    O3 0.0502(17) 0.0366(16) 0.0452(18) 0.0128(13) 0.0138(14) -0.0037(13)
    C5 0.0267(17) 0.0226(17) 0.029(2) -0.0009(13) 0.0070(15) -0.0010(14)
    N1 0.0240(14) 0.0234(15) 0.0449(19) 0.0010(12) 0.0147(14) 0.0007(13)
    N2 0.0267(15) 0.0260(16) 0.050(2) -0.0008(11) 0.0173(15) 0.0018(13)
    N3 0.0386(17) 0.042(2) 0.050(2) 0.0022(15) 0.0172(16) 0.0012(16)
    C1 0.0251(16) 0.0212(17) 0.031(2) 0.0003(13) 0.0079(14) -0.0012(14)
    C4 0.036(2) 0.0215(18) 0.068(3) 0.0060(15) 0.023(2) 0.0058(18)
    C2 0.0248(17) 0.0225(18) 0.042(2) -0.0004(14) 0.0106(16) -0.0012(15)
    C6 0.0322(18) 0.0183(17) 0.039(2) 0.0033(14) 0.0139(16) -0.0011(15)
    C3 0.0326(19) 0.0267(19) 0.068(3) -0.0008(16) 0.0245(19) 0.0055(19)
    O4 0.082(3) 0.077(3) 0.115(4) 0.013(2) 0.043(3) -0.001(3)
_geom_special_details
;
All e.s.d.'s (except the e.s.d. in the dihedral angle between two l.s. planes)
are estimated using the full covariance matrix. The cell e.s.d.'s are taken
into account individually in the estimation of e.s.d.'s in distances, angles
and torsion angles; correlations between e.s.d.'s in cell parameters are only
used when they are defined by crystal symmetry. An approximate (isotropic)
treatment of cell e.s.d.'s is used for estimating e.s.d.'s involving l.s.
planes.
;
loop_
    _geom_bond_atom_site_label_1
    _geom_bond_atom_site_label_2
    _geom_bond_site_symmetry_2
    _geom_bond_distance
    _geom_bond_publ_flag
    Cu1 O1 3_655 1.978(2) ?
    Cu1 O1 . 1.978(2) yes
    Cu1 N1 3_655 2.003(3) ?
    Cu1 N1 . 2.003(3) yes
    Cu1 O3 3_655 2.378(3) ?
    Cu1 O3 . 2.378(3) yes
    Cu2 C6 . 1.865(3) yes
    Cu2 N3 2_545 1.886(4) yes
    Cu2 N2 . 2.163(3) yes
    Cu2 Cu2 3 3.0481(11) ?
    O1 C5 . 1.269(4) ?
    O2 C5 . 1.232(4) ?
    O3 H3A . 0.844(19) ?
    O3 H3B . 0.824(19) ?
    C5 C1 . 1.507(4) ?
    N1 C4 . 1.329(4) ?
    N1 C1 . 1.340(4) ?
    N2 C3 . 1.324(5) ?
    N2 C2 . 1.326(4) ?
    N3 C6 . 1.146(5) ?
    N3 Cu2 2 1.886(4) ?
    C1 C2 . 1.377(5) ?
    C4 C3 . 1.375(5) ?
    C4 H4 . 0.9300 ?
    C2 H2 . 0.9300 ?
    C3 H3 . 0.9300 ?
    O4 H4A . 0.86(2) ?
    O4 H4B . 0.87(2) ?
loop_
    _geom_angle_atom_site_label_1
    _geom_angle_atom_site_label_2
    _geom_angle_atom_site_label_3
    _geom_angle_site_symmetry_1
    _geom_angle_site_symmetry_3
    _geom_angle
    _geom_angle_publ_flag
    O1 Cu1 O1 3_655 . 180.00(14) ?
    O1 Cu1 N1 3_655 3_655 82.62(10) ?
    O1 Cu1 N1 . 3_655 97.38(10) ?
    O1 Cu1 N1 3_655 . 97.38(10) ?
    O1 Cu1 N1 . . 82.62(10) ?
    N1 Cu1 N1 3_655 . 180.00(3) ?
    O1 Cu1 O3 3_655 3_655 86.28(10) ?
    O1 Cu1 O3 . 3_655 93.72(10) ?
    N1 Cu1 O3 3_655 3_655 89.72(11) ?
    N1 Cu1 O3 . 3_655 90.28(11) ?
    O1 Cu1 O3 3_655 . 93.72(10) ?
    O1 Cu1 O3 . . 86.28(10) ?
    N1 Cu1 O3 3_655 . 90.28(11) ?
    N1 Cu1 O3 . . 89.72(11) ?
    O3 Cu1 O3 3_655 . 180.00(14) ?
    C6 Cu2 N3 . 2_545 150.28(16) ?
    C6 Cu2 N2 . . 106.34(13) ?
    N3 Cu2 N2 2_545 . 103.29(12) ?
    C6 Cu2 Cu2 . 3 97.07(12) ?
    N3 Cu2 Cu2 2_545 3 91.27(11) ?
    N2 Cu2 Cu2 . 3 77.67(9) ?
    C5 O1 Cu1 . . 114.9(2) ?
    Cu1 O3 H3A . . 115(3) ?
    Cu1 O3 H3B . . 126(3) ?
    H3A O3 H3B . . 113(3) ?
    O2 C5 O1 . . 125.6(3) ?
    O2 C5 C1 . . 118.9(3) ?
    O1 C5 C1 . . 115.5(3) ?
    C4 N1 C1 . . 117.8(3) ?
    C4 N1 Cu1 . . 130.8(2) ?
    C1 N1 Cu1 . . 111.5(2) ?
    C3 N2 C2 . . 117.1(3) ?
    C3 N2 Cu2 . . 120.4(2) ?
    C2 N2 Cu2 . . 121.4(2) ?
    C6 N3 Cu2 . 2 173.8(3) ?
    N1 C1 C2 . . 120.7(3) ?
    N1 C1 C5 . . 115.4(3) ?
    C2 C1 C5 . . 124.0(3) ?
    N1 C4 C3 . . 120.6(3) ?
    N1 C4 H4 . . 119.7 ?
    C3 C4 H4 . . 119.7 ?
    N2 C2 C1 . . 121.7(3) ?
    N2 C2 H2 . . 119.2 ?
    C1 C2 H2 . . 119.2 ?
    N3 C6 Cu2 . . 178.9(4) ?
    N2 C3 C4 . . 122.2(3) ?
    N2 C3 H3 . . 118.9 ?
    C4 C3 H3 . . 118.9 ?
    H4A O4 H4B . . 107(4) ?
loop_
    _geom_hbond_atom_site_label_D
    _geom_hbond_atom_site_label_H
    _geom_hbond_atom_site_label_A
    _geom_hbond_site_symmetry_A
    _geom_hbond_distance_DH
    _geom_hbond_distance_HA
    _geom_hbond_distance_DA
    _geom_hbond_angle_DHA
    O4 H4A O2 . 0.86(2) 2.08(3) 2.910(5) 160(7)
    O3 H3B O1 4_566 0.824(19) 2.11(2) 2.883(3) 156(4)
    O3 H3A O2 2_645 0.844(19) 1.944(19) 2.783(4) 172(4)
data_global
_journal_date_recd_electronic     2011-04-14
_journal_date_accepted     2011-05-23
_journal_name_full     'Acta Crystallographica, Section E'
_journal_year     2011
_journal_volume     67
_journal_issue      7
_journal_page_first     m822
_journal_page_last     m823
_journal_paper_category     QM
_journal_coeditor_code     VN2007
_publ_contact_author_name     'Guang Fan'
_publ_contact_author_address
;
     College of Chemistry & Chemical Engineering
     Xianyang Normal University
     Xianyang 712000
     Shaanxi
     People's Republic of China
;
_publ_contact_author_email     fanguang2004@163.com
_publ_contact_author_fax     86-29-33722206
_publ_contact_author_phone     86-29-33720704
_publ_section_title
;\
Poly[[diaquadi-\m~2~-cyanido-bis(\m~2~-pyrazine-2-carboxylato)dicopper(I)\
copper(II)] dihydrate]
;
loop_
    _publ_author_name
    _publ_author_address
    'Guang Fan'
;
     College of Chemistry & Chemical Engineering
     Xianyang Normal University
     Xi'an 710069
     Shaanxi
     People's Republic of China
     College of Chemistry & Materials Science
     Northwest University
     Xi'an 710069
     Shaanxi
     People's Republic of China
;
    'Jia-juan Sun'
;
     College of Chemistry & Chemical Engineering
     Xianyang Normal University
     Xi'an 710069
     Shaanxi
     People's Republic of China
;
    'Min-yan Zheng'
;
     College of Chemistry & Chemical Engineering
     Xianyang Normal University
     Xi'an 710069
     Shaanxi
     People's Republic of China
;
    'San-ping Chen'
;
     College of Chemistry & Materials Science
     Northwest University
     Xi'an 710069
     Shaanxi
     People's Republic of China
;
    'Sheng-Li Gao'
;
     College of Chemistry & Materials Science
     Northwest University
     Xi'an 710069
     Shaanxi
     People's Republic of China
;
