# Supplementary material for: Poly[[diaquadi-μ2-cyanido-bis­(μ2-pyrazine-2-carboxyl­ato)dicopper(I)copper(II)] dihydrate]
Source: Acta Crystallogr Sect E Struct Rep Online. 2011 Jun 4;67(Pt 7):m822–3. doi: 10.1107/S1600536811019453 (PMC3152133; doi:10.1107/S1600536811019453)
Supplement: Supplementary file 2 [file e-67-0m822-Isup2.hkl]

# 
# h,k,l, Fc-squared, Fo-squared, sigma(Fo-squared) and status flag 
# 
data_I
_shelx_title ' VN2007_SHELXL OLEX2: imported from CIF' 
_shelx_refln_list_code          4 
_shelx_F_calc_maximum      312.77 
_exptl_crystal_F_000       558.00 
_reflns_d_resolution_high  0.8394 
 
loop_ 
 _symmetry_equiv_pos_as_xyz 
 'x, y, z' 
 '-x, y+1/2, -z+1/2' 
 '-x, -y, -z' 
 'x, -y-1/2, z-1/2' 
 
_cell_length_a    13.8297 
_cell_length_b     9.4906 
_cell_length_c     7.1272 
_cell_angle_alpha  90.000 
_cell_angle_beta  100.768 
_cell_angle_gamma  90.000 
 
_shelx_F_squared_multiplier     1.000 
 
loop_ 
 _refln_index_h 
 _refln_index_k 
 _refln_index_l 
 _refln_F_squared_calc 
 _refln_F_squared_meas 
 _refln_F_squared_sigma 
 _refln_observed_status 
   3   0   0     3460.17     4054.89    104.84 o 
   4   0   0    16919.49    16658.82    486.64 o 
   5   0   0     3335.86     3398.09     53.07 o 
   6   0   0    19413.01    19930.14    302.27 o 
   7   0   0     2639.52     2644.71     42.63 o 
   8   0   0       10.22       16.58      3.76 o 
   9   0   0       58.92       48.08      4.63 o 
  10   0   0       18.75       29.31      8.60 o 
  11   0   0     1517.01     1493.21     34.17 o 
  12   0   0      235.71      247.74     11.65 o 
  13   0   0      877.44      968.49     69.35 o 
  14   0   0       98.32       98.26     10.18 o 
  15   0   0     1468.27     1338.31     72.95 o 
  16   0   0        2.13       -1.31     10.23 o 
   2   1   0     1379.42     1356.65     25.47 o 
   3   1   0      924.16      906.72     15.09 o 
   4   1   0      260.62      287.28      5.70 o 
   5   1   0        0.06        2.57      1.73 o 
   6   1   0       21.90       25.61      2.38 o 
   7   1   0      429.87      482.47      8.23 o 
   8   1   0       96.57       92.09      4.88 o 
   9   1   0      410.38      421.10     17.71 o 
  10   1   0        2.47        1.18      3.74 o 
  11   1   0       25.98       24.04      4.76 o 
  12   1   0        8.08        7.46      4.84 o 
  13   1   0       15.82        6.80      5.29 o 
  14   1   0       15.33       13.68      6.01 o 
  15   1   0        3.10        0.73      6.66 o 
  16   1   0       45.36       36.87      7.96 o 
   0   2   0    30846.96    29726.82    921.99 o 
   1   2   0     1902.90     1851.78     35.00 o 
   2   2   0     6803.95     7088.74    128.04 o 
   3   2   0     1487.42     1474.85     23.92 o 
   4   2   0     5392.15     5219.71     70.77 o 
   5   2   0       27.94       23.95      2.20 o 
   6   2   0     2674.21     2670.02     33.39 o 
   7   2   0     2407.82     2333.15     32.72 o 
   8   2   0       19.41       24.61      3.10 o 
   9   2   0     4963.34     4880.76     68.11 o 
  10   2   0       46.67       36.08      4.56 o 
  11   2   0     3148.36     3187.24     55.38 o 
  12   2   0       91.68       81.59      6.22 o 
  13   2   0     3322.39     3436.91     50.87 o 
  14   2   0       79.74       68.73      6.97 o 
  15   2   0     2127.02     2036.90     33.50 o 
   1   3   0      354.70      335.55      8.52 o 
   2   3   0      958.51      967.15     25.47 o 
   3   3   0      952.92      979.39     14.51 o 
   4   3   0     2465.97     2461.90     30.61 o 
   5   3   0       18.03       24.74      3.37 o 
   6   3   0      161.36      168.66      7.39 o 
   7   3   0        0.47        0.40      2.55 o 
   8   3   0      274.68      252.27      7.03 o 
   9   3   0       46.36       57.16      4.70 o 
  10   3   0      366.18      353.26     14.05 o 
  11   3   0        1.05        3.33      4.72 o 
  12   3   0       85.30       97.77      7.65 o 
  13   3   0       72.22       76.37      6.90 o 
  14   3   0       55.67       58.95      7.19 o 
  15   3   0        4.53       14.75      7.24 o 
   1   4   0     1802.55     1847.65     26.58 o 
   2   4   0    20301.46    21716.28    260.19 o 
   3   4   0       78.59      109.65      6.62 o 
   4   4   0     3272.36     3051.47     37.65 o 
   5   4   0      542.83      604.46      9.62 o 
   6   4   0     3003.88     3155.39     39.46 o 
   7   4   0      843.58      834.36     14.68 o 
   8   4   0      918.69      943.08     17.41 o 
   9   4   0     5817.49     5890.77     82.03 o 
  10   4   0      149.80      142.03      6.79 o 
  11   4   0      249.06      245.63      8.62 o 
  12   4   0      161.75      156.12     10.34 o 
  13   4   0     2312.16     2407.66     37.76 o 
  14   4   0       78.00       84.38     10.58 o 
  15   4   0     1449.63     1492.65     27.05 o 
   1   5   0      150.80      160.83     13.75 o 
   2   5   0      444.29      485.72      8.15 o 
   3   5   0        2.52       13.07      2.23 o 
   4   5   0      746.89      713.87     12.00 o 
   5   5   0      462.26      474.04      8.44 o 
   6   5   0      347.54      350.58      7.59 o 
   7   5   0        2.87        9.41      4.46 o 
   8   5   0      611.95      581.60     20.92 o 
   9   5   0       55.92       61.50      5.39 o 
  10   5   0      105.29      113.34      6.77 o 
  11   5   0      272.33      264.08      9.17 o 
  12   5   0       42.54       32.19      7.15 o 
  13   5   0        0.83       -1.49      7.26 o 
  14   5   0       34.89       33.68      8.38 o 
   0   6   0    15350.69    16037.69    303.35 o 
   1   6   0     1594.12     1634.98     28.13 o 
   2   6   0     7267.95     7382.02     83.02 o 
   3   6   0      510.42      514.48      9.51 o 
   4   6   0     3816.49     3749.77     47.52 o 
   5   6   0        2.63        4.90      3.71 o 
   6   6   0     4344.09     4464.02     81.45 o 
   7   6   0      572.22      591.96     20.80 o 
   8   6   0      222.00      245.32      9.12 o 
   9   6   0     1288.66     1269.65     24.93 o 
  10   6   0        2.17        1.33      6.09 o 
  11   6   0      853.86      890.83     23.23 o 
  12   6   0       27.17       25.16      7.70 o 
  13   6   0     1323.41     1280.87     27.09 o 
   1   7   0      101.55      108.01      7.70 o 
   2   7   0      111.63      112.93     11.98 o 
   3   7   0      263.63      256.20     11.22 o 
   4   7   0      419.23      445.27     10.27 o 
   5   7   0      618.55      532.72     59.58 o 
   6   7   0       47.37       46.84      6.17 o 
   7   7   0      343.35      360.23     15.71 o 
   8   7   0      242.47      226.89      9.75 o 
   9   7   0      207.78      217.57     10.01 o 
  10   7   0      220.75      219.07     10.59 o 
  11   7   0        9.88        6.05      7.77 o 
  12   7   0       25.73       10.24      7.86 o 
   0   8   0     4808.17     4949.27    132.86 o 
   1   8   0      408.61      428.90     12.10 o 
   2   8   0      725.46      747.90     22.94 o 
   3   8   0       31.31       32.48      7.52 o 
   4   8   0     1072.35     1078.39     26.28 o 
   5   8   0       30.27       33.79      7.83 o 
   6   8   0      880.68      885.08     35.77 o 
   7   8   0     1335.70     1303.68     54.66 o 
   8   8   0       49.46       50.61      9.17 o 
   9   8   0     1334.29     1369.46     40.79 o 
  10   8   0       14.16       16.21      8.10 o 
  11   8   0     1726.94     1750.33     34.41 o 
   1   9   0      170.42      169.68     16.81 o 
   2   9   0      134.54      152.52     26.33 o 
   3   9   0      189.28      184.47     11.36 o 
   4   9   0      317.54      312.52     14.03 o 
   5   9   0      176.76      214.67     21.65 o 
   6   9   0      216.78      206.24     28.61 o 
   7   9   0       16.15       23.43      9.41 o 
   8   9   0      399.50      400.42     16.61 o 
   9   9   0       86.20       84.23     11.51 o 
   0  10   0     3109.29     2854.23     83.79 o 
   1  10   0      306.29      285.64     21.45 o 
   2  10   0     2078.03     2069.70     45.60 o 
   3  10   0        1.58        0.63      9.01 o 
   4  10   0     1599.16     1555.05     36.90 o 
   5  10   0       17.99        9.57      9.89 o 
   6  10   0      546.23      491.97     55.54 o 
   7  10   0       92.50       72.55     20.41 o 
   1  11   0        0.76       -2.48     15.93 o 
   2  11   0       63.62       41.46     17.29 o 
   3  11   0      146.56      140.46     19.77 o 
 -16   1   1        1.43        4.25      6.31 o 
 -15   1   1     1138.28     1189.71     22.09 o 
 -14   1   1      313.11      298.16      9.58 o 
 -13   1   1       11.56       12.88      4.89 o 
 -12   1   1      390.46      392.83      9.91 o 
 -11   1   1       38.74       42.62      4.25 o 
 -10   1   1     4330.41     4297.78     60.10 o 
  -9   1   1      171.44      187.55      5.71 o 
  -8   1   1    11077.12    10777.20    145.17 o 
  -7   1   1      297.59      279.70      8.23 o 
  -6   1   1    24517.57    24390.33    452.47 o 
  -5   1   1      319.59      328.80      6.09 o 
  -4   1   1    24586.60    24312.02    322.81 o 
  -3   1   1      408.44      342.09      6.19 o 
  -2   1   1     8541.61     9014.17    228.66 o 
  -1   1   1        5.81       49.35      4.40 o 
   0   1   1    16628.31    16747.55    423.94 o 
   1   1   1     6196.29     6409.32    163.19 o 
   2   1   1      152.62      249.38      8.88 o 
   3   1   1     2429.33     2427.92     29.86 o 
   4   1   1     1644.41     1650.60     23.90 o 
   5   1   1     5864.43     5493.97     66.44 o 
   6   1   1     1101.74     1162.66     17.75 o 
   7   1   1    11191.72    10860.57    150.67 o 
   8   1   1      593.87      631.51     10.78 o 
   9   1   1     6096.00     5969.18     73.36 o 
  10   1   1      216.44      227.83      6.81 o 
  11   1   1     2737.13     2705.11     36.09 o 
  12   1   1        2.76        1.01      5.32 o 
  13   1   1      486.16      506.43     13.38 o 
  14   1   1       66.31       55.14      7.49 o 
  15   1   1      586.86      561.40     15.34 o 
 -16   2   1       13.15        7.88      6.70 o 
 -15   2   1        0.18        0.10      5.81 o 
 -14   2   1      140.98      128.91     10.14 o 
 -13   2   1        1.85        1.46      4.83 o 
 -12   2   1       26.60       37.20      4.69 o 
 -11   2   1      182.78      177.02      9.14 o 
 -10   2   1        5.38        3.48      3.50 o 
  -9   2   1       20.93       19.82      4.38 o 
  -8   2   1      195.94      167.47      5.14 o 
  -7   2   1        3.80        1.24      2.38 o 
  -6   2   1       15.93       26.58      2.90 o 
  -5   2   1     1228.57     1260.43     18.39 o 
  -4   2   1     1744.17     1867.51     29.82 o 
  -3   2   1      469.39      384.07     17.85 o 
  -2   2   1       43.35       60.25      2.06 o 
  -1   2   1        0.33        0.81      1.30 o 
   0   2   1      140.50      163.43      6.48 o 
   1   2   1      121.38      101.00      5.36 o 
   2   2   1      876.19      939.37     19.95 o 
   3   2   1       27.89       43.48      3.96 o 
   4   2   1     1078.89     1007.45     13.77 o 
   5   2   1     1273.98     1376.96     18.40 o 
   6   2   1      203.66      209.27      8.63 o 
   7   2   1       24.26       30.48      3.39 o 
   8   2   1       46.89       45.16      5.93 o 
   9   2   1        0.04       -2.29      3.57 o 
  10   2   1      158.21      145.64      5.97 o 
  11   2   1       46.30       46.38      5.83 o 
  12   2   1       34.01       39.51      6.26 o 
  13   2   1      141.56      147.06      8.27 o 
  14   2   1       15.05       15.63      7.04 o 
  15   2   1       42.84       35.17      7.99 o 
 -15   3   1      944.81     1012.53     22.35 o 
 -14   3   1      152.42      162.18      7.87 o 
 -13   3   1     1113.24     1100.49     28.88 o 
 -12   3   1     2414.78     2333.61     35.36 o 
 -11   3   1      107.46      108.37      5.72 o 
 -10   3   1      901.08      857.13     17.59 o 
  -9   3   1       29.18       23.00      3.69 o 
  -8   3   1    10897.35    10766.89    145.22 o 
  -7   3   1      187.11      156.89      4.82 o 
  -6   3   1    15436.95    15117.66    202.44 o 
  -5   3   1      209.60      187.78      5.98 o 
  -4   3   1     6502.00     5709.97     87.84 o 
  -3   3   1     4717.99     4974.83    100.24 o 
  -2   3   1     9405.09     9640.08    146.47 o 
  -1   3   1      472.75      410.23      7.18 o 
   0   3   1     1590.24     1777.97     35.23 o 
   1   3   1      344.14      348.57     11.32 o 
   2   3   1      375.56      302.29      8.62 o 
   3   3   1     3019.23     2932.60     39.78 o 
   4   3   1     1801.94     1820.60     23.41 o 
   5   3   1     7330.58     6954.28     83.65 o 
   6   3   1        2.01        3.04      2.73 o 
   7   3   1     7652.24     7383.57     89.51 o 
   8   3   1      327.70      318.25      7.63 o 
   9   3   1     6632.48     6567.48     80.67 o 
  10   3   1       58.07       45.60      7.23 o 
  11   3   1     1341.24     1308.57     22.87 o 
  12   3   1      180.99      180.98      8.41 o 
  13   3   1     1414.58     1359.80     66.16 o 
  14   3   1      156.63      152.08     15.71 o 
  15   3   1      115.59      133.67      9.86 o 
 -15   4   1       13.68       10.09      7.11 o 
 -14   4   1        0.55        0.23      6.40 o 
 -13   4   1       61.63       61.16      6.31 o 
 -12   4   1       35.99       44.25      5.72 o 
 -11   4   1        4.73        2.83      4.55 o 
 -10   4   1      908.90      875.30     15.84 o 
  -9   4   1      647.67      637.45     12.42 o 
  -8   4   1      193.61      198.54      6.17 o 
  -7   4   1       22.89       36.06      5.90 o 
  -6   4   1        2.11        1.77      2.70 o 
  -5   4   1      327.34      309.50      6.91 o 
  -4   4   1       19.57        4.77      2.69 o 
  -3   4   1      488.87      513.86     10.58 o 
  -2   4   1      578.17      550.94      9.64 o 
  -1   4   1      232.86      280.78     11.92 o 
   0   4   1     2555.68     2511.97     39.78 o 
   1   4   1      474.59      406.83      7.36 o 
   2   4   1      984.89      947.14     15.33 o 
   3   4   1      309.80      373.07      6.73 o 
   4   4   1     1597.69     1552.89     22.69 o 
   5   4   1       54.17       56.73      3.37 o 
   6   4   1       15.42       13.25      3.15 o 
   7   4   1      340.15      334.18      7.82 o 
   8   4   1      101.21       94.73      5.08 o 
   9   4   1       71.70       72.10      6.37 o 
  10   4   1      204.26      217.64      8.24 o 
  11   4   1       33.88       30.09      5.99 o 
  12   4   1      163.97      143.94      8.24 o 
  13   4   1       20.01       19.16      7.15 o 
  14   4   1       63.19       56.69      8.25 o 
 -14   5   1      122.17      109.82      8.47 o 
 -13   5   1      125.15      125.13      8.42 o 
 -12   5   1      900.12      871.49     22.11 o 
 -11   5   1      317.63      302.70     10.73 o 
 -10   5   1      705.87      707.04     22.89 o 
  -9   5   1        4.25        9.98      4.72 o 
  -8   5   1     8526.87     8486.01    131.46 o 
  -7   5   1      950.77      998.06     18.93 o 
  -6   5   1     8578.58     8784.53    135.46 o 
  -5   5   1      863.74      903.61     17.01 o 
  -4   5   1     6529.22     6021.40     74.10 o 
  -3   5   1      325.27      324.72      6.70 o 
  -2   5   1    12942.43    13697.02    165.00 o 
  -1   5   1      978.20      986.87     19.43 o 
   0   5   1     3891.53     3958.98     81.07 o 
   1   5   1     2659.43     2784.39     39.72 o 
   2   5   1     2480.72     2577.73     33.46 o 
   3   5   1     7059.22     7267.58     87.50 o 
   4   5   1      380.61      438.53     13.11 o 
   5   5   1     3934.86     3655.43     50.28 o 
   6   5   1      283.41      281.33     12.29 o 
   7   5   1     5057.26     5169.28     64.09 o 
   8   5   1      409.36      418.00     10.91 o 
   9   5   1     5257.72     5268.05     74.44 o 
  10   5   1      431.85      446.15     12.20 o 
  11   5   1      172.60      135.20     11.90 o 
  12   5   1      176.25      189.72     13.07 o 
  13   5   1      733.30      735.47     20.84 o 
  14   5   1       15.68       12.61      8.29 o 
 -13   6   1       41.58       45.45      7.84 o 
 -12   6   1       95.54      108.43     17.33 o 
 -11   6   1      189.33      180.87     10.23 o 
 -10   6   1       37.96       34.26      6.17 o 
  -9   6   1        7.92        0.47      5.13 o 
  -8   6   1        6.79       15.93      4.99 o 
  -7   6   1      152.21      135.06      9.72 o 
  -6   6   1       91.03       91.80      5.77 o 
  -5   6   1        1.80       -0.59      3.53 o 
  -4   6   1      863.91      904.56     15.68 o 
  -3   6   1        9.48       13.72      4.55 o 
  -2   6   1      751.72      760.52     12.56 o 
  -1   6   1      123.20      147.85      5.74 o 
   0   6   1     1119.88     1110.39     20.09 o 
   1   6   1     1100.31     1135.21     20.60 o 
   2   6   1      170.84      177.50      5.80 o 
   3   6   1      588.46      603.71     10.18 o 
   4   6   1      164.34      161.50      8.46 o 
   5   6   1      587.45      593.56     10.66 o 
   6   6   1        0.44        3.31      3.78 o 
   7   6   1      281.31      277.66      7.47 o 
   8   6   1      103.97       88.83      5.67 o 
   9   6   1       27.56       19.62      5.91 o 
  10   6   1        5.59        0.37      6.90 o 
  11   6   1       23.98       34.25      9.77 o 
  12   6   1       36.63       29.77      8.67 o 
  13   6   1       30.96       34.23      9.63 o 
 -12   7   1      426.35      396.68     13.33 o 
 -11   7   1      184.77      194.20     10.05 o 
 -10   7   1     1539.38     1556.21     29.47 o 
  -9   7   1        2.72        9.45      6.09 o 
  -8   7   1     1936.30     1962.33     34.78 o 
  -7   7   1      571.47      580.10     12.61 o 
  -6   7   1     3203.18     3175.16     47.13 o 
  -5   7   1      595.19      581.78     13.90 o 
  -4   7   1     3804.87     3866.22     63.74 o 
  -3   7   1       28.41       24.69      4.08 o 
  -2   7   1     1946.27     1975.86     40.43 o 
  -1   7   1      266.43      286.80      8.85 o 
   0   7   1     1131.54     1101.32     32.97 o 
   1   7   1      822.82      851.82     20.90 o 
   2   7   1      199.18      194.79      8.79 o 
   3   7   1     3147.94     3134.34     50.10 o 
   4   7   1       93.93      121.88     10.45 o 
   5   7   1     2667.29     2707.96     44.37 o 
   6   7   1       95.39       95.47      6.97 o 
   7   7   1     2977.81     2943.14     81.68 o 
   8   7   1       90.40      100.24     10.76 o 
   9   7   1     1964.90     1950.42     36.08 o 
  10   7   1        2.20        7.57      7.47 o 
  11   7   1      815.94      864.27     21.81 o 
  12   7   1       21.58       21.56      9.45 o 
 -11   8   1       77.23       55.81      8.46 o 
 -10   8   1       98.16       86.01      8.53 o 
  -9   8   1       56.77       61.02      7.90 o 
  -8   8   1      486.67      465.17     14.07 o 
  -7   8   1        8.18        7.37      6.03 o 
  -6   8   1        0.57        7.71      5.86 o 
  -5   8   1      131.96       88.98     21.76 o 
  -4   8   1      234.55      209.41     20.61 o 
  -3   8   1       60.69       54.69     12.93 o 
  -2   8   1       74.53       83.01      7.72 o 
  -1   8   1     1614.12     1553.02     33.83 o 
   0   8   1      150.99      150.54     12.73 o 
   1   8   1      124.38      129.46      8.97 o 
   2   8   1     1732.51     1669.36     59.22 o 
   3   8   1       32.76       30.63      7.40 o 
   4   8   1        4.21        0.21      6.75 o 
   5   8   1      302.15      247.22      9.74 o 
   6   8   1        0.53        4.05      7.86 o 
   7   8   1       71.53       63.78     13.85 o 
   8   8   1       95.04       92.40     10.41 o 
   9   8   1       85.65       83.61     10.85 o 
  10   8   1       99.40      120.99     12.58 o 
  -9   9   1      107.51       96.94     10.92 o 
  -8   9   1     1029.59     1051.95     27.33 o 
  -7   9   1       40.04       44.10      9.39 o 
  -6   9   1     3093.98     3010.49     61.03 o 
  -5   9   1      364.07      369.50     14.60 o 
  -4   9   1     1302.58     1282.48     46.38 o 
  -3   9   1      116.65      105.39      9.29 o 
  -2   9   1     1015.17     1044.48     44.98 o 
  -1   9   1       39.38       28.27      7.76 o 
   0   9   1     3010.25     3176.53     89.32 o 
   1   9   1     1336.17     1327.84     31.42 o 
   2   9   1        1.34        3.04      7.83 o 
   3   9   1      761.77      802.80     22.98 o 
   4   9   1        1.65        2.32      8.05 o 
   5   9   1     1471.50     1344.64     46.74 o 
   6   9   1        1.18        4.56     13.61 o 
   7   9   1     2516.73     2456.71     75.31 o 
   8   9   1       99.52       93.52     11.80 o 
   9   9   1      608.92      622.40     48.82 o 
  -7  10   1        6.64        6.43      9.09 o 
  -6  10   1        0.16        4.23     11.72 o 
  -5  10   1       39.20       51.68      9.95 o 
  -4  10   1      113.36      150.04     16.97 o 
  -3  10   1      151.57      183.65     26.33 o 
  -2  10   1      344.21      391.13     35.41 o 
  -1  10   1      614.49      659.01     21.01 o 
   0  10   1      184.83      209.14     10.23 o 
   1  10   1      458.23      510.43     40.26 o 
   2  10   1      474.14      552.94     19.89 o 
   3  10   1      287.64      323.62     15.65 o 
   4  10   1      309.08      330.06     22.57 o 
   5  10   1       91.28      128.45     18.49 o 
   6  10   1      107.98      146.62     18.25 o 
  -3  11   1        2.11        4.50     13.53 o 
  -2  11   1      881.82      893.16     34.45 o 
  -1  11   1       10.00       10.64     10.03 o 
   0  11   1      380.86      321.90     13.50 o 
   1  11   1      160.55      162.45     11.21 o 
   2  11   1       54.66       32.33     18.01 o 
 -16   0   2      443.40      464.97     16.13 o 
 -15   0   2        7.30        8.88     11.24 o 
 -14   0   2     2150.88     1969.99     42.63 o 
 -13   0   2      145.26      130.62      7.87 o 
 -12   0   2     2491.97     2683.74     55.03 o 
 -11   0   2      166.54      169.40      7.74 o 
 -10   0   2     4118.20     4126.17     80.81 o 
  -9   0   2       23.24       22.18      2.71 o 
  -8   0   2     1988.03     1871.25     29.72 o 
  -7   0   2      927.49     1022.59     34.57 o 
  -6   0   2    10396.17    10559.13    300.21 o 
  -5   0   2     7331.91     8030.63    228.82 o 
  -4   0   2     6486.10     7035.74    200.24 o 
  -3   0   2    10796.45    11080.47    313.09 o 
  -2   0   2     5154.49     6251.72    131.86 o 
  -1   0   2    10555.06    12070.07    252.36 o 
   0   0   2     1307.68     1380.74     41.94 o 
   1   0   2    97826.73    80020.53   2243.10 o 
   2   0   2    14741.61    15259.25    431.70 o 
   3   0   2     7955.00     7524.90    216.09 o 
   4   0   2     1481.32     1782.00     37.05 o 
   5   0   2    11188.93    10844.37    267.83 o 
   6   0   2       98.16       92.56      6.46 o 
   7   0   2    11861.45    11843.61    271.63 o 
   8   0   2       73.74       69.95      7.20 o 
   9   0   2       86.45       82.24      8.14 o 
  10   0   2      119.66      100.31      9.11 o 
  11   0   2      127.97      138.90     19.45 o 
  12   0   2      517.79      531.45     19.85 o 
  13   0   2       69.84       70.07     11.05 o 
  14   0   2      228.57      264.90     15.65 o 
  15   0   2        0.84        9.34     12.34 o 
 -16   1   2       22.36       24.93      5.58 o 
 -15   1   2       34.15       23.83      5.13 o 
 -14   1   2        0.42        0.26      4.30 o 
 -13   1   2        0.28       -1.06      3.82 o 
 -12   1   2       73.14       60.04      4.38 o 
 -11   1   2        0.66       -2.15      3.02 o 
 -10   1   2      104.98      131.88      4.41 o 
  -9   1   2      219.13      218.65      8.61 o 
  -8   1   2     1681.87     1801.95     20.39 o 
  -7   1   2      113.14      117.65      5.08 o 
  -6   1   2       61.20       84.35      7.60 o 
  -5   1   2       91.98       99.54      5.25 o 
  -4   1   2      207.75      217.83     10.12 o 
  -3   1   2       65.57       54.34      5.28 o 
  -2   1   2     2161.41     2199.83     39.80 o 
  -1   1   2      151.18      134.11      6.02 o 
   0   1   2     1627.02     1573.54     47.62 o 
   1   1   2     4282.65     3452.40    100.68 o 
   2   1   2     1610.83     1721.99     29.14 o 
   3   1   2      295.65      295.80      7.57 o 
   4   1   2      117.92      110.05      3.66 o 
   5   1   2       18.45       17.18      2.69 o 
   6   1   2      185.51      180.28      7.78 o 
   7   1   2      111.60      107.64      4.65 o 
   8   1   2      232.49      236.28      6.69 o 
   9   1   2       27.75       22.89      5.14 o 
  10   1   2        0.19       -4.77      4.90 o 
  11   1   2       48.18       44.15      6.26 o 
  12   1   2        2.39        0.55      5.88 o 
  13   1   2       46.69       41.93      7.46 o 
  14   1   2        7.47        2.33      7.61 o 
 -16   2   2      819.92      767.39     15.47 o 
 -15   2   2       22.49       17.68      5.08 o 
 -14   2   2     3590.33     3478.24     50.16 o 
 -13   2   2       70.11       75.50      4.99 o 
 -12   2   2     6822.88     6954.87     95.44 o 
 -11   2   2      192.33      200.90      6.21 o 
 -10   2   2     5844.42     5927.39     81.12 o 
  -9   2   2      103.85      121.57      4.57 o 
  -8   2   2     6830.30     6952.04     83.00 o 
  -7   2   2      584.97      633.60      8.91 o 
  -6   2   2     6062.32     5851.87     92.15 o 
  -5   2   2      563.58      501.72      8.09 o 
  -4   2   2       54.91       76.80      5.39 o 
  -3   2   2     1922.86     1754.84     24.92 o 
  -2   2   2      122.97      180.87      6.95 o 
  -1   2   2      182.11      218.38      5.34 o 
   0   2   2     1131.49     1158.84     19.47 o 
   1   2   2    15285.99    14722.53    230.97 o 
   2   2   2     1743.41     1760.81     43.10 o 
   3   2   2    10515.38    10309.60    138.68 o 
   4   2   2      406.12      357.27      7.78 o 
   5   2   2     3902.58     3749.73     46.55 o 
   6   2   2       49.00       59.44      4.49 o 
   7   2   2     3677.77     3760.58     47.32 o 
   8   2   2     1029.14     1017.25     15.92 o 
   9   2   2      535.21      547.01     13.46 o 
  10   2   2     2235.52     2201.51     30.33 o 
  11   2   2        4.67        5.22      5.14 o 
  12   2   2     1163.02     1154.48     19.30 o 
  13   2   2       11.59        7.19      7.06 o 
  14   2   2      879.28      925.97     20.41 o 
 -15   3   2       12.68       10.48      5.26 o 
 -14   3   2       11.60       10.88      4.82 o 
 -13   3   2       15.21       12.48      4.39 o 
 -12   3   2       14.51       13.33      3.99 o 
 -11   3   2        0.04       -1.22      3.38 o 
 -10   3   2      224.98      235.08      6.44 o 
  -9   3   2      198.32      198.28      6.57 o 
  -8   3   2      205.11      214.93      4.65 o 
  -7   3   2        1.61        6.23      1.81 o 
  -6   3   2      326.88      348.91      5.11 o 
  -5   3   2       53.53       63.00      2.62 o 
  -4   3   2       42.11       34.77      2.93 o 
  -3   3   2     1257.42     1227.53     18.06 o 
  -2   3   2        1.70        4.33      1.08 o 
  -1   3   2      122.98       96.87      2.63 o 
   0   3   2      181.13      172.65      5.04 o 
   1   3   2      203.22      212.38      7.30 o 
   2   3   2       17.64       11.57      2.55 o 
   3   3   2       69.88       84.37      3.75 o 
   4   3   2        2.84        3.72      2.56 o 
   5   3   2       15.09       12.99      3.02 o 
   6   3   2      200.10      210.94      8.19 o 
   7   3   2        5.00        1.22      3.50 o 
   8   3   2        0.79        4.96      3.74 o 
   9   3   2      349.42      354.15      8.97 o 
  10   3   2      160.75      161.96      9.64 o 
  11   3   2       96.67       93.66      6.70 o 
  12   3   2       47.55       39.96      6.48 o 
  13   3   2       14.98       12.56      7.37 o 
  14   3   2        4.24        5.48      8.13 o 
 -15   4   2       49.51       62.20      6.63 o 
 -14   4   2     1641.21     1660.02     51.64 o 
 -13   4   2      210.31      235.67      8.27 o 
 -12   4   2     3857.30     3892.74     62.54 o 
 -11   4   2      636.78      663.26     14.04 o 
 -10   4   2     1132.69     1127.67     23.75 o 
  -9   4   2        9.86       12.12      3.54 o 
  -8   4   2     8453.71     8494.24    114.82 o 
  -7   4   2        7.35       11.46      2.76 o 
  -6   4   2     2056.81     1998.38     25.11 o 
  -5   4   2     1698.53     1761.72     28.63 o 
  -4   4   2       92.33      138.48      5.80 o 
  -3   4   2     4388.36     4319.27     53.07 o 
  -2   4   2      520.59      580.90      8.72 o 
  -1   4   2    10195.33    10464.79    159.59 o 
   0   4   2     1069.73     1066.52     25.09 o 
   1   4   2    12565.10    12246.28    232.31 o 
   2   4   2      745.67      713.61     12.79 o 
   3   4   2    13434.97    13633.78    161.85 o 
   4   4   2      496.65      508.73     14.20 o 
   5   4   2     1561.21     1393.57     19.44 o 
   6   4   2      210.91      206.04     12.12 o 
   7   4   2     2533.53     2531.18     39.86 o 
   8   4   2      282.58      290.36     10.10 o 
   9   4   2     1257.80     1273.99     19.66 o 
  10   4   2     1104.34     1080.91     18.05 o 
  11   4   2      283.47      296.36      9.34 o 
  12   4   2      105.96      131.90      9.09 o 
  13   4   2        7.02        0.80      7.67 o 
 -14   5   2      118.63      143.47      7.69 o 
 -13   5   2       60.42       64.91      6.47 o 
 -12   5   2       36.84       42.80      5.54 o 
 -11   5   2      283.12      322.86      9.51 o 
 -10   5   2      243.41      248.07     16.65 o 
  -9   5   2      222.97      207.25      9.61 o 
  -8   5   2       34.06       26.20      4.10 o 
  -7   5   2      322.49      316.45     13.51 o 
  -6   5   2      641.66      627.56     11.62 o 
  -5   5   2       98.20      114.96      4.61 o 
  -4   5   2     1253.52     1293.12     20.23 o 
  -3   5   2      673.47      667.60     11.75 o 
  -2   5   2        6.46        7.05      2.72 o 
  -1   5   2      638.65      680.45     13.29 o 
   0   5   2        0.35       -0.59      3.77 o 
   1   5   2        3.29       -0.38      3.39 o 
   2   5   2       27.52       26.65      3.44 o 
   3   5   2      158.88      146.78      4.73 o 
   4   5   2      155.05      147.29      5.96 o 
   5   5   2       46.16       38.58      6.22 o 
   6   5   2      175.08      185.04      6.17 o 
   7   5   2      269.86      253.17      7.31 o 
   8   5   2        9.87       10.78      4.79 o 
   9   5   2       75.98       65.86      5.88 o 
  10   5   2       42.29       47.26      6.20 o 
  11   5   2      127.52      112.93      7.62 o 
  12   5   2       12.57        9.37      7.71 o 
  13   5   2       27.91       20.21      8.82 o 
 -13   6   2       14.95       12.18      6.04 o 
 -12   6   2     2273.06     2190.58     37.85 o 
 -11   6   2      120.62      107.74      6.77 o 
 -10   6   2      680.46      659.89     17.99 o 
  -9   6   2       39.84       45.71      5.41 o 
  -8   6   2     2149.75     2081.13     65.38 o 
  -7   6   2      110.60      126.07      5.79 o 
  -6   6   2     2145.25     2080.50     31.55 o 
  -5   6   2     2861.52     2899.43     42.47 o 
  -4   6   2        1.52        0.56      3.34 o 
  -3   6   2     3939.69     3970.11     56.68 o 
  -2   6   2        3.60        6.26      3.33 o 
  -1   6   2     7077.19     7296.50    112.91 o 
   0   6   2      212.17      214.31      8.89 o 
   1   6   2    10681.03    10957.75    209.23 o 
   2   6   2     1373.71     1327.82     29.55 o 
   3   6   2     5534.57     5550.11    103.87 o 
   4   6   2      559.68      591.86     14.57 o 
   5   6   2     2537.54     2510.37     37.30 o 
   6   6   2       60.32       73.31     14.43 o 
   7   6   2     1568.04     1562.76     29.30 o 
   8   6   2       15.01       12.53      5.75 o 
   9   6   2      189.60      205.68      9.32 o 
  10   6   2      307.96      269.79     12.28 o 
  11   6   2        4.98        3.33      8.60 o 
  12   6   2      454.12      474.39     17.27 o 
 -12   7   2        8.31        0.48      6.23 o 
 -11   7   2       11.42        5.71      6.03 o 
 -10   7   2       80.65       55.85      7.36 o 
  -9   7   2       29.57       30.38      5.31 o 
  -8   7   2      406.79      415.59     10.64 o 
  -7   7   2      135.58      123.90      6.21 o 
  -6   7   2      626.22      601.20     15.46 o 
  -5   7   2       50.28       55.92      4.86 o 
  -4   7   2      576.40      581.03     13.63 o 
  -3   7   2      305.17      296.75     17.06 o 
  -2   7   2      305.27      294.66      8.99 o 
  -1   7   2      687.46      680.16     14.66 o 
   0   7   2       68.26       91.45     16.17 o 
   1   7   2        0.91       -0.33      5.48 o 
   2   7   2       20.34       22.81      5.11 o 
   3   7   2       14.66       18.36      5.20 o 
   4   7   2      110.71      117.88     10.53 o 
   5   7   2       41.46       51.36      6.45 o 
   6   7   2      604.83      611.13     15.57 o 
   7   7   2       24.08       28.17      8.20 o 
   8   7   2       67.43       77.19     10.36 o 
   9   7   2      171.46      158.08     20.97 o 
  10   7   2       48.25       39.78     16.09 o 
  11   7   2      220.71      243.10     27.09 o 
 -11   8   2      107.34      114.68      9.43 o 
 -10   8   2     2042.99     2034.02     37.82 o 
  -9   8   2       49.76       50.80      6.53 o 
  -8   8   2     1379.27     1355.28     27.99 o 
  -7   8   2       19.20       16.77      5.48 o 
  -6   8   2     1684.53     1569.96     25.89 o 
  -5   8   2      242.36      235.87      8.54 o 
  -4   8   2      168.71      172.83      7.07 o 
  -3   8   2     1143.89     1130.06     21.84 o 
  -2   8   2       13.25        9.67      5.16 o 
  -1   8   2      838.31      842.78     17.57 o 
   0   8   2       11.13       15.04      5.26 o 
   1   8   2     4122.59     3858.89    105.08 o 
   2   8   2      300.21      288.44     16.57 o 
   3   8   2     1047.81     1046.16     29.89 o 
   4   8   2       13.66       15.71      7.93 o 
   5   8   2      692.90      702.54     21.04 o 
   6   8   2        3.86       -2.27      8.29 o 
   7   8   2      730.86      742.08     33.41 o 
   8   8   2      292.70      279.08     14.80 o 
   9   8   2       28.39       34.89     15.37 o 
  10   8   2      387.93      389.52     26.41 o 
  -9   9   2       36.25       43.25      7.71 o 
  -8   9   2       57.89       60.51      7.72 o 
  -7   9   2      609.23      645.67     18.31 o 
  -6   9   2       10.73       14.95      7.72 o 
  -5   9   2      244.04      259.15     24.09 o 
  -4   9   2      187.78      184.34     10.53 o 
  -3   9   2      186.21      186.94     10.65 o 
  -2   9   2      442.75      427.21     15.46 o 
  -1   9   2      243.40      240.81     11.85 o 
   0   9   2       19.42       18.71      7.25 o 
   1   9   2       30.37       23.29     10.88 o 
   2   9   2      350.34      344.06     18.97 o 
   3   9   2      109.49      113.49     14.33 o 
   4   9   2        0.34       -2.51      8.22 o 
   5   9   2      168.22      183.73     15.13 o 
   6   9   2      112.95      106.78     12.00 o 
   7   9   2       86.65       80.30     11.74 o 
   8   9   2       15.96       14.99     11.65 o 
  -7  10   2       45.40       39.67      9.77 o 
  -6  10   2      373.77      389.43     15.39 o 
  -5  10   2      620.05      595.94     19.15 o 
  -4  10   2      100.89      121.51     10.68 o 
  -3  10   2     1862.63     1788.40     39.64 o 
  -2  10   2       12.25        7.07      8.38 o 
  -1  10   2     1572.45     1542.96     35.75 o 
   0  10   2       36.18       34.22      8.92 o 
   1  10   2     2561.94     2426.93     51.27 o 
   2  10   2      242.04      219.61     18.49 o 
   3  10   2     1816.51     1891.11     59.78 o 
   4  10   2       21.29       14.09     13.29 o 
   5  10   2      621.50      625.23     22.12 o 
 -16   1   3     1118.71     1238.74     37.04 o 
 -15   1   3        0.54       -2.61     11.17 o 
 -14   1   3     2169.83     2191.40     53.42 o 
 -13   1   3       34.39       32.63      9.85 o 
 -12   1   3      118.86      131.07     11.14 o 
 -11   1   3      474.74      501.75     18.08 o 
 -10   1   3      280.98      288.11     12.73 o 
  -9   1   3     2301.60     2370.90     52.71 o 
  -8   1   3      402.37      408.32     13.83 o 
  -7   1   3     5707.14     5759.17    118.22 o 
  -6   1   3      597.45      570.40     21.45 o 
  -5   1   3    15129.31    15629.35    312.56 o 
  -4   1   3      595.97      662.02     17.80 o 
  -3   1   3    16779.30    16810.12    292.30 o 
  -2   1   3      849.04      737.82     15.49 o 
  -1   1   3     8401.99     7558.94    601.25 o 
   0   1   3      459.65      475.71     13.38 o 
   1   1   3    15571.00    16384.70    328.06 o 
   2   1   3     2068.74     2154.91     36.35 o 
   3   1   3      767.94      712.08     19.52 o 
   4   1   3     1518.95     1517.43     23.41 o 
   5   1   3      118.99      101.43      4.99 o 
   6   1   3     1819.74     1910.81     34.77 o 
   7   1   3       50.60       34.21      7.54 o 
   8   1   3     3102.09     3114.15     69.78 o 
   9   1   3      378.96      420.90     25.53 o 
  10   1   3     1391.33     1332.46     82.83 o 
  11   1   3      222.00      221.06     14.66 o 
  12   1   3      648.51      584.74     50.78 o 
  13   1   3       42.39       15.82     19.93 o 
 -15   2   3       39.52       36.72     12.28 o 
 -14   2   3        0.15        5.26     10.62 o 
 -13   2   3       12.55       15.31      9.78 o 
 -12   2   3      469.27      462.28     18.72 o 
 -11   2   3       96.17       90.01      9.76 o 
 -10   2   3      215.24      199.75     14.61 o 
  -9   2   3       93.17       79.43      7.69 o 
  -8   2   3       64.04       67.26      6.81 o 
  -7   2   3       63.00       44.35      5.72 o 
  -6   2   3       28.87       22.41      4.78 o 
  -5   2   3        3.61        0.18      3.14 o 
  -4   2   3       85.95       68.15      6.46 o 
  -3   2   3      228.90      228.44      7.01 o 
  -2   2   3      443.53      487.23      9.45 o 
  -1   2   3       35.47       25.90      3.85 o 
   0   2   3       53.10       78.87      6.04 o 
   1   2   3       56.89       58.91      2.57 o 
   2   2   3        5.35       16.96      2.45 o 
   3   2   3      243.66      245.02     16.51 o 
   4   2   3       30.77       27.53      3.95 o 
   5   2   3       17.19       11.03      3.61 o 
   6   2   3        2.65        4.53      3.81 o 
   7   2   3       74.94       89.63     12.38 o 
   8   2   3        0.19        0.98      5.78 o 
   9   2   3        0.70       -4.01      8.82 o 
  10   2   3        9.94       14.80      9.75 o 
  11   2   3       17.85       15.67     10.22 o 
  12   2   3        6.68       21.09     12.13 o 
  13   2   3        1.15       -1.70     12.31 o 
 -15   3   3       21.05       64.27     19.93 o 
 -14   3   3     2207.12     2583.40     87.64 o 
 -13   3   3      156.87      148.30     19.05 o 
 -12   3   3     2201.90     2230.29     75.15 o 
 -11   3   3      942.89      910.79     26.08 o 
 -10   3   3       21.03       18.72      7.16 o 
  -9   3   3      213.33      206.75     24.73 o 
  -8   3   3       28.73       33.98      7.52 o 
  -7   3   3     7081.21     6961.00    142.09 o 
  -6   3   3      278.83      275.22      9.09 o 
  -5   3   3     8360.21     8427.03    143.63 o 
  -4   3   3     2025.54     2219.30     50.94 o 
  -3   3   3     3231.92     2962.52     54.17 o 
  -2   3   3     1496.76     1394.80     24.72 o 
  -1   3   3    10454.19    10558.65    166.43 o 
   0   3   3      105.93      105.28      4.86 o 
   1   3   3     2578.54     2702.60     37.85 o 
   2   3   3      150.52      160.80      8.91 o 
   3   3   3     1097.28     1126.08     22.54 o 
   4   3   3     1875.73     1828.70     44.18 o 
   5   3   3       12.41       51.58     24.81 o 
   6   3   3     3235.86     3149.46     93.44 o 
   7   3   3        0.53       17.71     12.59 o 
   8   3   3     1795.83     1820.13     34.40 o 
   9   3   3       63.29       72.99     10.22 o 
  10   3   3     2369.40     2369.25     44.05 o 
  11   3   3       33.63       46.10      8.95 o 
  12   3   3      515.99      543.48     23.09 o 
  13   3   3       11.89       11.92     12.89 o 
 -15   4   3        0.27      -12.25     17.77 o 
 -14   4   3       45.38       31.80      6.03 o 
 -13   4   3        0.35       -1.07      5.13 o 
 -12   4   3       42.82       39.33      7.04 o 
 -11   4   3       62.58       56.59      5.64 o 
 -10   4   3        2.22        1.41      4.40 o 
  -9   4   3      565.09      540.16     22.73 o 
  -8   4   3       69.15       75.17      6.80 o 
  -7   4   3       81.45       75.99      5.39 o 
  -6   4   3       11.02        4.94      3.55 o 
  -5   4   3      348.82      344.25      8.71 o 
  -4   4   3      420.69      403.74     14.39 o 
  -3   4   3       39.53       61.75      3.10 o 
  -2   4   3      320.26      295.71     20.28 o 
  -1   4   3      136.44      129.88      3.81 o 
   0   4   3        0.44        7.08      1.99 o 
   1   4   3      475.09      453.73      8.68 o 
   2   4   3       41.76       31.90      4.16 o 
   3   4   3     1539.28     1523.24     27.54 o 
   4   4   3      462.75      448.38     14.23 o 
   5   4   3      715.14      641.95     17.84 o 
   6   4   3       20.48       32.15      5.79 o 
   7   4   3       39.36       42.49      6.47 o 
   8   4   3       24.32       22.08      6.61 o 
   9   4   3       32.17       24.91      7.30 o 
  10   4   3      107.02       89.84      9.95 o 
  11   4   3       20.56       26.48      8.95 o 
  12   4   3       47.26       47.75     10.40 o 
 -14   5   3      651.77      687.61     29.49 o 
 -13   5   3        8.89       11.21      6.33 o 
 -12   5   3      365.43      388.49     13.17 o 
 -11   5   3      532.89      517.78     21.61 o 
 -10   5   3       88.81       96.81      6.90 o 
  -9   5   3     1666.24     1738.44     89.12 o 
  -8   5   3      331.59      331.60     19.38 o 
  -7   5   3     6594.22     6611.08    109.76 o 
  -6   5   3      370.86      419.64     12.59 o 
  -5   5   3     8634.88     8836.44    145.23 o 
  -4   5   3      541.32      542.77     16.00 o 
  -3   5   3     6528.22     6367.30    105.49 o 
  -2   5   3       78.33       60.62      5.42 o 
  -1   5   3     8112.38     8154.52    107.27 o 
   0   5   3        0.42       -1.49      3.14 o 
   1   5   3     2247.61     2242.25     46.34 o 
   2   5   3      366.73      338.88     51.10 o 
   3   5   3      921.52      908.90     22.56 o 
   4   5   3      794.11      744.62     19.52 o 
   5   5   3      252.30      257.66     18.23 o 
   6   5   3     1205.05     1208.44     47.94 o 
   7   5   3       24.77       15.48      6.25 o 
   8   5   3     1736.47     1811.16     46.05 o 
   9   5   3       38.15       49.37      8.25 o 
  10   5   3     1587.79     1596.43     32.92 o 
  11   5   3      401.33      374.26     15.01 o 
  12   5   3      129.62      128.10     12.41 o 
 -13   6   3        5.64       -2.85      7.30 o 
 -12   6   3      139.01      136.50      9.38 o 
 -11   6   3        5.23        8.28      6.72 o 
 -10   6   3      761.15      788.97     22.52 o 
  -9   6   3       10.54       10.95      5.31 o 
  -8   6   3        7.91       11.59      5.56 o 
  -7   6   3       87.48       81.22      5.93 o 
  -6   6   3       52.28       56.60      5.38 o 
  -5   6   3       21.57       21.04      2.91 o 
  -4   6   3        1.32       -0.26      2.94 o 
  -3   6   3      187.85      186.98     11.39 o 
  -2   6   3      195.38      208.33      7.51 o 
  -1   6   3        1.93        5.68      3.85 o 
   0   6   3      569.76      523.07     11.79 o 
   1   6   3      177.45      180.05     13.21 o 
   2   6   3      671.43      699.13     18.85 o 
   3   6   3      129.98      104.02     29.85 o 
   4   6   3      115.02      124.83      8.83 o 
   5   6   3      344.11      348.90     13.84 o 
   6   6   3      136.02      139.21     10.37 o 
   7   6   3       49.60       50.81      9.27 o 
   8   6   3       34.43       29.99      7.53 o 
   9   6   3        1.43        6.06      8.42 o 
  10   6   3        2.67       -1.26      8.38 o 
  11   6   3       22.99       23.14     10.43 o 
 -12   7   3      504.34      466.27     20.17 o 
 -11   7   3      293.94      257.18     11.02 o 
 -10   7   3      383.09      379.72     12.77 o 
  -9   7   3     1310.48     1335.03     31.15 o 
  -8   7   3       21.10       19.31      5.93 o 
  -7   7   3     1287.00     1391.42     22.18 o 
  -6   7   3      145.55      149.74      5.62 o 
  -5   7   3     3641.30     3592.57     51.87 o 
  -4   7   3      193.53      195.43      7.86 o 
  -3   7   3     3423.50     3391.32     54.59 o 
  -2   7   3      290.72      270.54      8.46 o 
  -1   7   3      553.94      528.97     27.55 o 
   0   7   3      592.45      594.22     24.23 o 
   1   7   3     1214.64     1268.90     35.33 o 
   2   7   3      232.85      282.77     11.78 o 
   3   7   3      344.89      335.95     25.53 o 
   4   7   3      799.97      872.15     23.56 o 
   5   7   3        2.45        5.54      7.54 o 
   6   7   3      691.08      703.95     28.81 o 
   7   7   3        3.70        0.15      8.19 o 
   8   7   3     1451.13     1495.29     53.18 o 
   9   7   3        2.44       13.10     10.95 o 
  10   7   3      925.87      936.47     37.94 o 
 -10   8   3      101.56       89.44      8.76 o 
  -9   8   3      265.87      272.28     23.03 o 
  -8   8   3       10.03       12.07      4.42 o 
  -7   8   3      489.18      463.56     10.83 o 
  -6   8   3      109.93      126.24      6.24 o 
  -5   8   3        2.71        7.12      5.19 o 
  -4   8   3      105.24      106.09      6.66 o 
  -3   8   3        1.70        1.43      4.90 o 
  -2   8   3       90.67       90.28      6.43 o 
  -1   8   3       85.72       74.22      6.51 o 
   0   8   3      232.19      226.57      8.91 o 
   1   8   3      660.42      640.46     19.20 o 
   2   8   3      162.19      139.40      9.90 o 
   3   8   3      339.67      337.15     13.87 o 
   4   8   3      185.35      196.49     11.87 o 
   5   8   3        2.67        3.28     11.44 o 
   6   8   3       89.34       91.24     14.57 o 
   7   8   3       51.22       52.42     14.33 o 
   8   8   3       54.52       59.06     14.81 o 
  -9   9   3      681.86      671.28     26.93 o 
  -8   9   3        0.56        4.22      5.64 o 
  -7   9   3     1520.55     1559.54     28.46 o 
  -6   9   3        8.26       11.40      6.04 o 
  -5   9   3     2107.04     2078.56     36.25 o 
  -4   9   3      466.08      423.04     14.11 o 
  -3   9   3     1320.07     1322.95     25.26 o 
  -2   9   3       64.57       54.56      8.60 o 
  -1   9   3     1088.68     1072.02     38.62 o 
   0   9   3       33.60       38.46      8.12 o 
   1   9   3     1420.01     1391.54     31.86 o 
   2   9   3        3.16        2.56     10.72 o 
   3   9   3       17.16       19.77     12.17 o 
   4   9   3      276.09      301.09     20.01 o 
   5   9   3       19.36       22.33     13.85 o 
   6   9   3      600.59      609.45     29.85 o 
  -6  10   3        4.22        7.01      7.83 o 
  -5  10   3        0.54        3.09      7.84 o 
  -4  10   3       18.16        8.20      8.06 o 
  -3  10   3      162.44      213.24     12.53 o 
  -2  10   3        1.13       -2.36      8.01 o 
  -1  10   3      233.39      243.47     22.41 o 
   0  10   3      390.60      407.62     16.09 o 
   1  10   3       60.66       73.93     10.27 o 
   2  10   3      197.91      237.16     13.35 o 
   3  10   3      353.97      419.22     23.69 o 
 -15   0   4      208.02      186.80     21.77 o 
 -14   0   4       41.22       45.78     17.21 o 
 -13   0   4     1274.59     1206.74     47.22 o 
 -12   0   4      233.17      205.21     18.09 o 
 -11   0   4     1906.74     2029.97     67.87 o 
 -10   0   4      211.29      221.61     17.29 o 
  -9   0   4     4425.12     4617.93    137.82 o 
  -8   0   4      175.35      184.56     14.01 o 
  -7   0   4     4573.67     4734.70    139.50 o 
  -6   0   4     1832.46     1999.08     46.42 o 
  -5   0   4     8145.43     8062.21    171.66 o 
  -4   0   4     1478.62     1534.61     36.27 o 
  -3   0   4        4.99        2.44      4.44 o 
  -2   0   4     7950.39     7823.91    224.65 o 
  -1   0   4      142.97      166.87     11.68 o 
   1   0   4      133.93      163.19     12.41 o 
   2   0   4     8631.32     8553.17    247.38 o 
   3   0   4     7863.95     7665.44    223.37 o 
   4   0   4     2766.94     2684.48     85.08 o 
   5   0   4     1079.56     1156.40     43.54 o 
   6   0   4     2323.43     2466.31     80.51 o 
   7   0   4      183.12      188.96     17.69 o 
   8   0   4     1962.15     2035.25     70.75 o 
   9   0   4      132.79      111.49     16.89 o 
  10   0   4      162.57      145.02     20.09 o 
  11   0   4       61.83       64.35     17.21 o 
  12   0   4      136.14      153.74     22.81 o 
 -15   1   4        0.33       -7.12     11.86 o 
 -14   1   4        0.16       -0.97     10.32 o 
 -13   1   4       13.33        3.45      9.65 o 
 -12   1   4       15.15       15.92      9.02 o 
 -11   1   4      129.43      133.43     10.76 o 
 -10   1   4        0.01       -6.78      6.53 o 
  -9   1   4       73.79       68.51      9.00 o 
  -8   1   4      135.28      142.39      9.21 o 
  -7   1   4      347.72      345.89     13.12 o 
  -6   1   4      238.91      263.06      7.89 o 
  -5   1   4       54.49       56.13      4.32 o 
  -4   1   4       10.12       19.90      3.44 o 
  -3   1   4      293.95      286.33      7.75 o 
  -2   1   4       88.89       88.96      5.20 o 
  -1   1   4      476.39      495.87     14.77 o 
   0   1   4      156.87      162.39      8.40 o 
   1   1   4     1172.96     1158.67     28.64 o 
   2   1   4      716.62      722.59     20.96 o 
   3   1   4        0.68        0.08      3.60 o 
   4   1   4       41.91       37.15      7.33 o 
   5   1   4        0.37       10.72     10.40 o 
   6   1   4        2.46       10.77      7.52 o 
   7   1   4      120.10      137.71     11.20 o 
   8   1   4       47.19       40.95     17.05 o 
   9   1   4       20.94        9.29      9.31 o 
  10   1   4       54.11       39.01     10.80 o 
  11   1   4        1.11       -1.07     11.27 o 
  12   1   4        3.15       -3.16     11.91 o 
 -15   2   4      789.71      818.42     41.06 o 
 -14   2   4       63.35       75.23     17.85 o 
 -13   2   4     2366.63     2434.14     57.68 o 
 -12   2   4       93.72      111.91     17.33 o 
 -11   2   4     5194.41     5241.71    111.08 o 
 -10   2   4      701.86      719.06     29.57 o 
  -9   2   4     3909.44     3988.29     84.91 o 
  -8   2   4      387.75      428.18     14.93 o 
  -7   2   4     4661.15     4790.63     84.21 o 
  -6   2   4      163.68      162.02      7.28 o 
  -5   2   4     7924.05     7968.95    120.17 o 
  -4   2   4      157.53      179.67      5.93 o 
  -3   2   4      466.20      452.32     14.19 o 
  -2   2   4      790.12      767.04     32.62 o 
  -1   2   4       39.30       42.24      5.28 o 
   0   2   4      502.84        0.64      6.72 o 
   1   2   4       36.32       54.93      6.56 o 
   2   2   4     4543.99     4671.48     98.33 o 
   3   2   4      384.36      359.70     14.48 o 
   4   2   4     3445.63     3363.99     73.51 o 
   5   2   4       69.43       78.54      8.78 o 
   6   2   4      850.21      872.38     25.76 o 
   7   2   4        1.19       -0.05      8.23 o 
   8   2   4     1036.25     1158.09     47.58 o 
   9   2   4      117.86      113.08     24.21 o 
  10   2   4      343.21      337.80     17.90 o 
  11   2   4      417.56      380.91     19.59 o 
  12   2   4       10.64       19.36     12.74 o 
 -15   3   4       25.92       39.30     18.57 o 
 -14   3   4       31.59       41.94     17.13 o 
 -13   3   4       71.02       65.63     16.25 o 
 -12   3   4        3.51       11.60     12.89 o 
 -11   3   4       16.83       24.41     12.81 o 
 -10   3   4      186.24      197.44     17.77 o 
  -9   3   4      682.05      672.60     29.77 o 
  -8   3   4       69.54       56.71      7.86 o 
  -7   3   4       73.84      117.34     14.93 o 
  -6   3   4       44.33       38.32      8.25 o 
  -5   3   4       73.41       64.32      5.47 o 
  -4   3   4        7.12        9.45      3.34 o 
  -3   3   4       29.57       38.64      3.92 o 
  -2   3   4       42.48       52.15      5.43 o 
  -1   3   4      806.94      815.46     31.21 o 
   0   3   4      176.47      187.18     31.61 o 
   1   3   4      118.71       98.67      7.95 o 
   2   3   4       35.74       28.97      9.94 o 
   3   3   4      291.89      303.52     18.12 o 
   4   3   4       79.33       83.79      5.95 o 
   5   3   4        7.35        6.31      5.20 o 
   6   3   4       44.60       43.38      8.53 o 
   7   3   4      120.93      128.89     11.24 o 
   8   3   4       13.34        7.10      9.76 o 
   9   3   4        6.44        2.63     10.67 o 
  10   3   4       75.93       55.08     12.48 o 
  11   3   4        1.99       12.92     16.21 o 
  12   3   4       21.27       13.37     12.95 o 
 -14   4   4       30.88       61.55     18.25 o 
 -13   4   4      917.09      947.36     42.66 o 
 -12   4   4       77.87       77.71     15.61 o 
 -11   4   4     3666.98     3605.75    113.65 o 
 -10   4   4      589.92      599.29     30.33 o 
  -9   4   4     2158.97     2128.91     52.39 o 
  -8   4   4       66.43       63.23      8.48 o 
  -7   4   4     4788.23     4887.01    108.39 o 
  -6   4   4       79.74       67.66      7.91 o 
  -5   4   4     2865.09     2703.35     62.43 o 
  -4   4   4      390.40      390.88     14.79 o 
  -3   4   4       98.25       94.46      8.25 o 
  -2   4   4     2026.53     2012.44     64.83 o 
  -1   4   4      225.24      222.96      7.71 o 
   0   4   4     2706.06     2793.40     56.07 o 
   1   4   4      105.18      111.31      9.50 o 
   2   4   4     4247.21     4270.62     70.43 o 
   3   4   4      205.49      200.28      7.88 o 
   4   4   4     3383.92     3527.71    122.09 o 
   5   4   4      611.44      607.18     15.33 o 
   6   4   4      838.94      839.44     19.27 o 
   7   4   4        5.69        3.51      6.33 o 
   8   4   4     1045.22     1073.87     24.10 o 
   9   4   4       43.78       33.88      8.21 o 
  10   4   4      391.36      373.96     24.19 o 
  11   4   4       17.13        8.07     12.72 o 
 -13   5   4       94.56       82.43     19.29 o 
 -12   5   4        1.23       -2.24     13.45 o 
 -11   5   4       49.86       56.94     11.12 o 
 -10   5   4       90.25       85.29     11.43 o 
  -9   5   4       23.80       21.02      8.71 o 
  -8   5   4      604.50      557.64     19.99 o 
  -7   5   4       13.74        7.91      7.56 o 
  -6   5   4      120.67      130.32      9.92 o 
  -5   5   4      619.84      616.42     20.22 o 
  -4   5   4       33.51       42.43      5.43 o 
  -3   5   4      435.26      425.42     16.63 o 
  -2   5   4      203.07      213.60      8.48 o 
  -1   5   4      209.71      191.88      8.27 o 
   0   5   4        7.95       13.07      4.99 o 
   1   5   4      392.37      394.23      9.38 o 
   2   5   4        9.27       14.31      5.57 o 
   3   5   4        1.83       -0.74      5.97 o 
   4   5   4       23.58       16.47      6.80 o 
   5   5   4        2.79       -0.23      6.73 o 
   6   5   4       22.67       14.25      6.50 o 
   7   5   4       32.32       14.01      6.96 o 
   8   5   4        6.58        8.32      7.55 o 
   9   5   4      115.76      110.13     10.01 o 
  10   5   4        4.64        4.13      9.25 o 
 -12   6   4       24.01       24.81     16.89 o 
 -11   6   4     1786.64     1671.45     45.72 o 
 -10   6   4      331.11      298.96     16.69 o 
  -9   6   4      963.33      956.40     29.76 o 
  -8   6   4       11.72       14.00      3.70 o 
  -7   6   4     2057.09     1976.18     42.62 o 
  -6   6   4       10.92       17.96      5.01 o 
  -5   6   4     1471.97     1394.27     28.00 o 
  -4   6   4      244.33      244.07      8.48 o 
  -3   6   4        3.41        1.09      4.79 o 
  -2   6   4     1577.60     1621.04     35.20 o 
  -1   6   4       12.42        8.89      5.71 o 
   0   6   4     1953.36     1969.45     32.76 o 
   1   6   4       73.68       77.85      5.37 o 
   2   6   4     3312.39     3440.90     70.24 o 
   3   6   4      246.52      238.85     11.48 o 
   4   6   4     2818.04     2862.17     60.49 o 
   5   6   4      130.46      132.62     10.52 o 
   6   6   4     1120.30     1189.28     50.70 o 
   7   6   4       43.29       42.55     10.00 o 
   8   6   4      468.45      500.22     52.98 o 
   9   6   4        9.47       -2.26     10.68 o 
 -11   7   4       19.29       24.49     15.45 o 
 -10   7   4        1.60        0.90      5.56 o 
  -9   7   4       83.33       71.11      9.31 o 
  -8   7   4       16.05       11.15      5.41 o 
  -7   7   4       74.94       83.86      7.06 o 
  -6   7   4      141.42      142.04      7.46 o 
  -5   7   4      303.25      289.28      9.96 o 
  -4   7   4       49.70       56.45      6.69 o 
  -3   7   4      368.04      368.76     12.88 o 
  -2   7   4      109.79      104.78      7.77 o 
  -1   7   4       66.35       62.15      4.62 o 
   0   7   4      548.94      532.40     13.91 o 
   1   7   4       40.09       33.48      5.45 o 
   2   7   4       29.16       27.51     16.21 o 
   3   7   4       25.63       38.74      7.99 o 
   4   7   4       13.17       12.89      8.20 o 
   5   7   4        8.57       16.81      9.28 o 
   6   7   4        1.45        3.38      9.34 o 
   7   7   4      144.89      133.95     12.74 o 
   8   7   4       51.87       55.74     12.00 o 
  -9   8   4     1621.11     1612.88     51.50 o 
  -8   8   4      151.84      134.68      8.46 o 
  -7   8   4      836.43      860.07     20.14 o 
  -6   8   4      177.45      174.12     13.85 o 
  -5   8   4      884.17      851.77     22.64 o 
  -4   8   4       24.90       27.59      7.09 o 
  -3   8   4      119.62      103.21      8.62 o 
  -2   8   4      247.92      246.22      8.93 o 
  -1   8   4        4.23        2.62      4.94 o 
   0   8   4      349.59      380.07     11.06 o 
   1   8   4      143.69      125.44      8.68 o 
   2   8   4     1475.08     1480.26     40.40 o 
   3   8   4       38.07       39.58      9.25 o 
   4   8   4      881.55      954.69     26.76 o 
   5   8   4       12.62       14.21      9.81 o 
   6   8   4      478.25      550.81     20.68 o 
   7   8   4       52.26       39.22     11.88 o 
  -7   9   4       14.59       22.82      8.29 o 
  -6   9   4      285.24      310.62     12.36 o 
  -5   9   4       64.04       81.71      9.19 o 
  -4   9   4       28.28       25.97      8.11 o 
  -3   9   4      241.69      217.18     19.53 o 
  -2   9   4       26.84       36.34      5.89 o 
  -1   9   4      220.94      190.50     21.03 o 
   0   9   4      274.19      278.41     10.30 o 
   1   9   4        3.16        2.99      6.97 o 
   2   9   4       25.88       17.17      8.23 o 
   3   9   4      192.41      187.36     16.97 o 
   4   9   4       21.97        4.16     13.05 o 
 -14   1   5        1.04        6.57     11.76 o 
 -13   1   5     1891.05     2000.59     49.69 o 
 -12   1   5        0.14        4.74      9.60 o 
 -11   1   5      822.69      915.18     26.88 o 
 -10   1   5      669.67      693.90     54.06 o 
  -9   1   5      677.15      680.59     17.72 o 
  -8   1   5     1039.02     1011.21     23.22 o 
  -7   1   5        1.09       -1.11      4.51 o 
  -6   1   5     2702.41     2779.74     44.87 o 
  -5   1   5       25.12       11.87      4.09 o 
  -4   1   5     4846.74     4969.67     76.80 o 
  -3   1   5      727.49      830.93     20.60 o 
  -2   1   5     3262.19     3196.62     68.84 o 
  -1   1   5     1388.65     1346.20     52.70 o 
   0   1   5     2061.73     2138.78     53.06 o 
   1   1   5        9.15       13.55      7.13 o 
   2   1   5     3308.26     3329.84     73.37 o 
   3   1   5        4.54        3.35      7.55 o 
   4   1   5      319.75      315.81     14.60 o 
   5   1   5      222.30      228.16     22.69 o 
   6   1   5       13.75        3.07      9.01 o 
   7   1   5      630.13      697.85     48.06 o 
   8   1   5       64.24       68.82     12.48 o 
   9   1   5      629.22      578.75     23.68 o 
  10   1   5       32.62       21.45     12.55 o 
  11   1   5      352.19      427.85     26.61 o 
 -14   2   5       73.09       67.95     18.09 o 
 -13   2   5        0.08      -16.65     15.29 o 
 -12   2   5       18.36        6.88     14.81 o 
 -11   2   5      549.50      588.33     30.01 o 
 -10   2   5        3.29       -1.07      8.33 o 
  -9   2   5        0.43        0.51      6.24 o 
  -8   2   5       62.72       68.39      6.15 o 
  -7   2   5      321.96      335.16     17.57 o 
  -6   2   5       25.22       26.59      6.04 o 
  -5   2   5      123.74      109.86      5.83 o 
  -4   2   5        1.68       -1.00      4.08 o 
  -3   2   5        0.01       -2.95      5.15 o 
  -2   2   5      225.70      262.75     16.97 o 
  -1   2   5       13.34        6.36      5.78 o 
   0   2   5       10.35        9.64      6.65 o 
   1   2   5      144.15      157.36     10.53 o 
   2   2   5      283.40      282.36     19.37 o 
   3   2   5       92.30       84.43     17.01 o 
   4   2   5        4.65        6.56      8.03 o 
   5   2   5       30.63       26.54      9.01 o 
   6   2   5        1.41        8.23      8.97 o 
   7   2   5        2.06        4.53      9.08 o 
   8   2   5        1.30       -7.10     10.63 o 
   9   2   5        6.22        3.94     11.17 o 
  10   2   5       18.58       -1.47     12.08 o 
 -14   3   5        0.84       -6.16     16.33 o 
 -13   3   5     2348.92     2429.17     83.31 o 
 -12   3   5       29.13        7.12     15.29 o 
 -11   3   5     1703.30     1594.90     43.01 o 
 -10   3   5       35.34       38.65     10.18 o 
  -9   3   5        2.75       -1.12      8.00 o 
  -8   3   5      237.98      232.83     12.99 o 
  -7   3   5      299.62      270.47     13.41 o 
  -6   3   5     2063.23     2115.39    106.76 o 
  -5   3   5      107.53      111.36      9.73 o 
  -4   3   5     2105.28     2130.97     51.34 o 
  -3   3   5     1229.71     1213.95     44.02 o 
  -2   3   5     1652.85     1718.24     58.02 o 
  -1   3   5      215.55      216.39     16.17 o 
   0   3   5     2946.44     3098.26    179.23 o 
   1   3   5       34.14       26.12      7.84 o 
   2   3   5     1092.06      508.53     25.93 o 
   3   3   5       29.34       26.97      8.43 o 
   4   3   5      830.64      815.61     25.29 o 
   5   3   5      487.45      462.55     19.40 o 
   6   3   5       69.75       57.66     10.70 o 
   7   3   5      509.72      507.25     20.68 o 
   8   3   5        1.87       -1.26     10.72 o 
   9   3   5      388.60      443.17     54.90 o 
  10   3   5       10.31        7.03     13.15 o 
 -13   4   5        8.02        5.76     15.85 o 
 -12   4   5       65.69       55.30     15.77 o 
 -11   4   5        0.38       -0.89      9.47 o 
 -10   4   5       44.57       35.50      9.70 o 
  -9   4   5        7.12       -1.92      7.96 o 
  -8   4   5       64.81       71.11      9.60 o 
  -7   4   5       83.03       73.12      9.26 o 
  -6   4   5        6.06       13.48      7.45 o 
  -5   4   5       85.47       87.56      8.94 o 
  -4   4   5        3.05        8.10      7.05 o 
  -3   4   5       42.44       46.50     10.80 o 
  -2   4   5       19.75       18.65     10.16 o 
  -1   4   5        2.57        4.24      9.92 o 
   0   4   5       26.50       20.09     11.44 o 
   1   4   5       18.15       38.50     12.57 o 
   2   4   5       13.19        4.80     11.60 o 
   3   4   5       21.93       26.41     14.09 o 
   4   4   5      154.70      126.47     54.10 o 
   5   4   5        3.57        2.10      9.16 o 
   6   4   5        0.37       -7.43      9.59 o 
   7   4   5       70.87       79.51     12.14 o 
   8   4   5        2.78        0.48     11.84 o 
   9   4   5        0.10        2.50     12.00 o 
 -12   5   5        2.45       10.72     15.37 o 
 -11   5   5      554.60      550.87     31.93 o 
 -10   5   5      149.93      136.74     13.47 o 
  -9   5   5        8.56        1.12      8.73 o 
  -8   5   5     1302.89     1295.82     36.68 o 
  -7   5   5      267.38      278.19     14.98 o 
  -6   5   5     2057.29     2095.76     52.13 o 
  -5   5   5       52.39       53.95      9.07 o 
  -4   5   5     3569.72     3669.00     84.33 o 
  -3   5   5      226.01      248.50     18.33 o 
  -2   5   5     3197.91     3198.86    100.52 o 
  -1   5   5        8.07        4.96     10.72 o 
   0   5   5     2543.11     2474.39     80.91 o 
   1   5   5       57.04       65.67      6.37 o 
   2   5   5      979.51     1042.65     25.27 o 
   3   5   5       12.48       16.39      6.46 o 
   4   5   5      220.41      232.34     11.55 o 
   5   5   5       12.67       13.67      7.66 o 
   6   5   5       27.02       19.55      8.74 o 
   7   5   5      240.78      258.47     14.19 o 
   8   5   5        0.09      -13.77     16.57 o 
   9   5   5      322.23      310.45     28.89 o 
 -11   6   5       95.36       64.91     18.09 o 
 -10   6   5       23.73       22.65     14.25 o 
  -9   6   5      692.30      680.65     24.84 o 
  -8   6   5       26.51       30.97     16.25 o 
  -7   6   5        2.69       -0.45      9.46 o 
  -6   6   5       38.03       25.78      9.33 o 
  -5   6   5       97.19      113.15     18.57 o 
  -4   6   5        0.90        2.72     11.04 o 
  -3   6   5       63.11       58.90     13.37 o 
  -2   6   5       46.07       45.11      4.64 o 
  -1   6   5      183.35      163.81     11.24 o 
   0   6   5      119.35      125.25      8.20 o 
   1   6   5      282.31      260.57     11.53 o 
   2   6   5       28.00       40.11     12.65 o 
   3   6   5      232.89      225.87      8.08 o 
   4   6   5       21.67       26.26      8.12 o 
   5   6   5       36.82       23.27      8.60 o 
   6   6   5       71.93       68.77     10.15 o 
   7   6   5       75.97       83.51     22.05 o 
   8   6   5       25.66       22.00     11.32 o 
 -10   7   5        9.48       -4.56     14.73 o 
  -9   7   5      122.43      119.89     19.05 o 
  -8   7   5      222.18      257.95     22.57 o 
  -7   7   5        0.17       -1.27      9.58 o 
  -6   7   5      387.60      425.26     22.25 o 
  -5   7   5        1.50      -13.29     11.52 o 
  -4   7   5     1821.11     1793.83     37.76 o 
  -3   7   5       34.88       39.67      7.68 o 
  -2   7   5     1524.32     1636.92     61.95 o 
  -1   7   5      129.13      138.42      8.95 o 
   0   7   5      417.41      459.06     15.38 o 
   1   7   5       10.21        5.22      7.49 o 
   2   7   5     1211.04     1265.33     31.00 o 
   3   7   5      105.56      109.95      6.95 o 
   4   7   5      228.07      212.67     16.97 o 
   5   7   5       64.62       74.36     11.09 o 
   6   7   5        1.97        5.50     10.12 o 
  -8   8   5      165.83      172.87     20.33 o 
  -6   8   5      107.16       91.24     17.05 o 
  -5   8   5      217.52      196.62      9.01 o 
  -4   8   5        8.51       12.93      6.76 o 
  -3   8   5       20.73       18.77      7.26 o 
  -2   8   5       18.58        6.34      7.38 o 
  -1   8   5        5.60        9.02      7.67 o 
   0   8   5        9.17        8.12      7.97 o 
   1   8   5        2.31        2.14      8.12 o 
   2   8   5      298.83      285.77      9.16 o 
   3   8   5        8.36        3.84      6.50 o 
   4   8   5        5.00        4.10      9.95 o 
  -4   9   5      726.21      695.06     24.21 o 
  -3   9   5       97.41       89.10      9.69 o 
  -2   9   5     1102.57     1106.84     58.62 o 
  -1   9   5        1.47       -2.51      8.94 o 
   0   9   5      794.56      838.64     56.86 o 
 -13   0   6      196.33      195.04     22.73 o 
 -12   0   6      495.85      492.17     30.49 o 
 -11   0   6       32.99       46.26     10.98 o 
 -10   0   6     1024.66     1042.80     30.98 o 
  -9   0   6       40.75       45.46     15.93 o 
  -8   0   6     1972.96     2102.03    110.77 o 
  -7   0   6        5.09       -2.76      7.44 o 
  -6   0   6     1373.74     1482.64     38.20 o 
  -5   0   6       90.44       73.92      9.17 o 
  -4   0   6     1311.69     1350.56     47.94 o 
  -3   0   6       63.53       95.48     12.65 o 
  -2   0   6      338.92      395.04     23.37 o 
  -1   0   6     1701.46     1672.78     58.10 o 
   0   0   6       16.08       12.49     11.44 o 
   1   0   6     1831.95     1902.47     66.19 o 
   2   0   6       10.40        2.08     12.17 o 
   3   0   6      886.46      994.02     42.90 o 
   4   0   6      721.78      575.52     31.05 o 
   5   0   6     1142.90     1068.85     44.82 o 
   6   0   6      155.64      129.81     18.65 o 
   7   0   6      511.16      557.59     32.81 o 
   8   0   6       53.08       62.43     19.69 o 
   9   0   6      231.27      255.39     25.37 o 
 -13   1   6        1.47        8.08     16.01 o 
 -12   1   6       36.89       22.79      8.43 o 
 -11   1   6       90.67       85.14      8.47 o 
 -10   1   6      161.14      139.57     22.84 o 
  -9   1   6        0.09        4.09      6.13 o 
  -8   1   6       13.01        8.47      6.93 o 
  -7   1   6        3.16        3.53      5.52 o 
  -6   1   6        0.02        1.24      5.17 o 
  -5   1   6      262.70      242.44     11.29 o 
  -4   1   6        5.49        6.10      6.65 o 
  -3   1   6        1.02        2.62      6.99 o 
  -2   1   6        9.19        6.49      7.27 o 
  -1   1   6       19.74       17.10      9.88 o 
   0   1   6        0.29       -3.45      7.52 o 
   1   1   6      248.26      263.12     14.12 o 
   2   1   6      219.85      199.87     13.29 o 
   3   1   6        8.06       11.71      9.69 o 
   4   1   6       97.28       67.33     36.26 o 
   5   1   6       45.28       39.21     11.44 o 
   6   1   6        1.30        1.48     10.98 o 
   7   1   6        0.01       -0.16     11.17 o 
   8   1   6        9.87        5.81     12.02 o 
   9   1   6        0.32        5.25     12.41 o 
 -13   2   6      103.48       95.48     20.65 o 
 -12   2   6      948.68      881.09     41.30 o 
 -11   2   6       23.05       21.77     10.84 o 
 -10   2   6     1749.13     1660.50     44.50 o 
  -9   2   6      856.47      762.16     38.10 o 
  -8   2   6     1105.42     1123.84     32.50 o 
  -7   2   6      502.33      458.23     36.18 o 
  -6   2   6     1620.76     1741.68     42.50 o 
  -5   2   6       49.62       47.41     13.69 o 
  -3   2   6       35.97       12.43     14.13 o 
  -2   2   6      321.20      335.01     15.69 o 
  -1   2   6       62.34       58.89      8.97 o 
   0   2   6       58.73       90.31     10.24 o 
   1   2   6      600.69      689.17     32.65 o 
   2   2   6      407.48      405.48     18.16 o 
   3   2   6     1071.64     1175.56     33.91 o 
   4   2   6        0.49       -5.21      9.70 o 
   5   2   6      738.23      739.26     26.47 o 
   6   2   6       28.73       40.21     11.77 o 
   7   2   6      186.47      239.53     16.61 o 
   8   2   6        1.98        2.62     12.10 o 
 -12   3   6       37.52       34.01     16.25 o 
 -11   3   6       62.30       45.46     15.05 o 
 -10   3   6        1.07        3.73      9.57 o 
  -9   3   6       52.18       49.38     16.89 o 
  -8   3   6      110.94       96.43     11.70 o 
  -7   3   6       40.40       22.27      8.93 o 
  -6   3   6       24.89       37.94      9.56 o 
  -5   3   6       45.86       38.74      9.01 o 
  -4   3   6        1.51        1.12     10.64 o 
  -3   3   6       48.83       42.58     12.89 o 
  -2   3   6       30.70       18.57     11.44 o 
  -1   3   6       19.61       37.38     12.49 o 
   0   3   6      185.24      196.56     18.73 o 
   1   3   6        5.37        3.24      8.60 o 
   2   3   6        4.72       10.13      9.59 o 
   3   3   6        7.69        8.50      9.70 o 
   4   3   6      112.65      123.21     12.92 o 
   5   3   6       14.89        6.72     10.67 o 
   6   3   6        0.20       -4.13     10.74 o 
   7   3   6        0.53        4.18     12.85 o 
   8   3   6        0.41        2.17     12.82 o 
 -12   4   6      385.13      360.23     26.73 o 
 -11   4   6        0.91        0.24     14.09 o 
 -10   4   6     1616.03     1539.12     56.98 o 
  -9   4   6      276.51      262.27     25.21 o 
  -8   4   6     1402.24     1455.81     44.90 o 
  -7   4   6        4.55        2.02      8.76 o 
  -6   4   6     1420.93     1444.25     39.26 o 
  -5   4   6       28.85       21.82     14.61 o 
  -4   4   6     1443.57     1375.69     51.06 o 
  -3   4   6       11.72       10.32     11.76 o 
  -2   4   6      198.54      179.03     17.45 o 
  -1   4   6      440.47      398.89     25.21 o 
   0   4   6       88.18       92.84     15.37 o 
   1   4   6      474.92      498.69     30.17 o 
   2   4   6        0.08       12.17     15.21 o 
   3   4   6      719.02      820.50     39.62 o 
   4   4   6       53.85       42.98     16.73 o 
   5   4   6      484.93      502.29     32.65 o 
   6   4   6      122.43      135.50     22.97 o 
   7   4   6      335.59      329.98     29.77 o 
 -11   5   6       60.00       68.99     18.49 o 
 -10   5   6       55.59       46.66     15.69 o 
  -8   5   6       49.69       48.82     15.21 o 
  -7   5   6      169.02      165.40     13.33 o 
  -6   5   6        0.64        2.73      9.39 o 
  -5   5   6       17.57       29.53     13.29 o 
  -4   5   6       85.25       88.04     16.01 o 
  -3   5   6       34.41       45.46     13.93 o 
  -2   5   6       13.17       18.57     13.05 o 
  -1   5   6      130.71      109.65     17.37 o 
   0   5   6       16.82       15.21     13.93 o 
   1   5   6       23.13       38.18     15.85 o 
   2   5   6       66.28       45.70     17.29 o 
   3   5   6        6.02       -6.48     15.05 o 
   4   5   6        4.27        1.04     15.93 o 
   5   5   6       13.80       22.17     17.85 o 
   6   5   6       54.56       36.82     18.81 o 
  -9   6   6      142.30      118.69     17.85 o 
  -8   6   6     1039.80     1096.94     46.26 o 
  -7   6   6       96.69       74.27     16.49 o 
  -6   6   6     1031.48     1023.47     43.46 o 
  -5   6   6        7.39       -3.28     13.21 o 
  -4   6   6      692.92      705.33     34.49 o 
  -3   6   6       13.41       25.53     14.33 o 
  -2   6   6       89.37       98.44     17.13 o 
  -1   6   6      367.99      366.15     25.45 o 
   0   6   6        2.13        4.40     14.33 o 
   1   6   6      165.66      192.96     21.05 o 
   2   6   6       24.81       31.93     16.57 o 
   3   6   6      615.70      644.99     35.94 o 
   4   6   6       29.15       31.85     18.01 o 
   5   6   6      518.28      534.94     34.65 o 
  -7   7   6       39.10       15.85     16.97 o 
  -6   7   6        2.79       18.17     15.29 o 
  -5   7   6       70.87       52.50     16.33 o 
  -4   7   6       55.37       71.47     18.25 o 
  -3   7   6       38.63       47.78     16.41 o 
  -2   7   6       73.23       85.48     19.13 o 
  -1   7   6      105.73      125.89     19.29 o 
   0   7   6        4.44       10.08     16.01 o 
   1   7   6      146.89      168.63     22.97 o 
   2   7   6      113.14       74.83     19.29 o 
   3   7   6       10.88       12.41     17.69 o 
  -2   8   6      168.60      173.11     23.45 o 
 -11   1   7       10.08       10.08     14.97 o 
 -10   1   7      636.60      637.89     24.32 o 
  -9   1   7      112.85      104.73     12.48 o 
  -8   1   7      221.41      225.76     15.48 o 
  -7   1   7      227.48      197.28      9.62 o 
  -6   1   7       91.40       80.76      8.95 o 
  -5   1   7     1015.33     1014.82     29.32 o 
  -4   1   7       83.90       70.99     10.44 o 
  -3   1   7     1177.71     1253.16     34.34 o 
  -2   1   7       95.59      115.88     12.27 o 
  -1   1   7      715.44      771.60     25.75 o 
   0   1   7      194.09      174.96     14.16 o 
   1   1   7      648.18      718.81     26.19 o 
   2   1   7        1.12       -5.37     11.67 o 
   3   1   7      338.68      321.67     18.73 o 
   4   1   7       68.58       80.87     14.05 o 
   5   1   7       50.30       72.99     14.21 o 
   6   1   7        1.92       -6.15     12.85 o 
 -11   2   7       40.55       15.53     16.57 o 
 -10   2   7      116.64      100.04     18.01 o 
  -9   2   7      106.69       96.90     13.75 o 
  -8   2   7       83.77       76.44     15.85 o 
  -7   2   7       19.38       17.75     13.09 o 
  -6   2   7       97.54      111.60     31.65 o 
  -5   2   7        5.40       -1.84     12.49 o 
  -4   2   7        1.28       10.40     13.05 o 
  -3   2   7        7.98       16.89     13.45 o 
  -2   2   7        3.41        8.32     14.81 o 
  -1   2   7        4.59       -4.28      9.68 o 
   0   2   7       67.31       57.26     11.50 o 
   1   2   7       22.57       16.86     11.28 o 
   2   2   7       50.40       26.03     11.91 o 
   3   2   7       32.29       26.38     12.65 o 
   4   2   7        1.89       -2.19     11.46 o 
   5   2   7       25.12       23.93     13.19 o 
   6   2   7        0.11        4.79     13.89 o 
 -10   3   7      566.76      532.14     32.49 o 
  -9   3   7       39.27       30.09     15.53 o 
  -8   3   7       59.15       61.39     16.89 o 
  -7   3   7      142.48      140.01     13.84 o 
  -6   3   7      205.72      180.59     14.12 o 
  -5   3   7      360.69      411.61     26.73 o 
  -4   3   7        5.27       -5.60     13.21 o 
  -3   3   7      492.68      517.10     31.29 o 
  -2   3   7       97.00      106.76     18.49 o 
  -1   3   7      639.27      704.05     36.98 o 
   0   3   7       18.01       37.86     16.01 o 
   1   3   7      487.07      675.48     36.34 o 
   2   3   7        5.07        4.16     17.45 o 
   3   3   7      343.17      354.55     29.53 o 
   4   3   7        8.53       -1.68     17.37 o 
   5   3   7      194.26      182.08     24.41 o 
  -9   4   7       27.41       16.97     16.89 o 
  -8   4   7        1.56        2.64     15.45 o 
  -7   4   7       31.99        4.56     14.25 o 
  -6   4   7       20.29       20.81     14.65 o 
  -5   4   7        1.44      -11.36     13.13 o 
  -4   4   7       42.54       54.34     16.97 o 
  -3   4   7       15.03       13.77     15.69 o 
  -2   4   7       63.30       72.99     16.81 o 
  -1   4   7       20.75       22.49     16.49 o 
   0   4   7       38.90       20.81     16.17 o 
   1   4   7       40.74       30.17     17.93 o 
   2   4   7        7.25        4.24     16.33 o 
   3   4   7       14.79       22.81     19.77 o 
   4   4   7        1.13       -1.20     18.65 o 
  -8   5   7      113.15      133.34     19.93 o 
  -7   5   7      516.35      488.36     29.69 o 
  -6   5   7       60.37       59.46     17.93 o 
  -5   5   7      333.62      347.18     26.57 o 
  -4   5   7        2.61       -1.92     14.81 o 
  -3   5   7      636.00      603.45     33.77 o 
  -2   5   7       75.13       71.07     18.33 o 
  -1   5   7      775.32      781.05     39.78 o 
   0   5   7       18.73       11.36     16.97 o 
   1   5   7      335.24      348.47     29.53 o 
   2   5   7       38.49       37.86     20.25 o 
   3   5   7      252.20      268.83     27.05 o 
  -5   6   7       24.52       11.28     16.65 o 
  -4   6   7       44.76       56.18     17.77 o 
  -3   6   7        6.85        0.56     17.85 o 
  -2   6   7       48.33       51.22     20.25 o 
  -1   6   7        2.51        4.08     16.97 o 
   0   6   7       65.62       52.26     19.37 o 
  -8   0   8       15.23        4.72     17.05 o 
  -7   0   8      569.83      598.33     34.49 o 
  -6   0   8        0.53       -7.04     15.93 o 
  -5   0   8      252.03      313.57     24.25 o 
  -4   0   8        0.28        6.24     15.69 o 
  -3   0   8      165.73      195.44     22.97 o 
  -2   0   8        0.19        2.40     17.61 o 
  -1   0   8       57.60       67.15     20.73 o 
   0   0   8       63.80       42.58     18.81 o 
   1   0   8        3.00       -8.32     17.85 o 
   2   0   8      134.57      127.33     25.05 o 
  -8   1   8       26.87       32.73     18.41 o 
  -7   1   8        0.97       -2.00     15.29 o 
  -6   1   8        2.04        7.92     16.65 o 
  -5   1   8        0.45        7.60     17.05 o 
  -4   1   8       16.09       13.21     16.41 o 
  -3   1   8       16.07       13.93     12.43 o 
  -2   1   8        0.05       -0.22     12.59 o 
  -1   1   8        1.26       -7.39     12.32 o 
   0   1   8       18.35       12.39     13.55 o 
   1   1   8        6.14        1.97     13.46 o 
   2   1   8       60.98       47.76     19.09 o 
  -7   2   8      371.65      401.13     29.53 o 
  -6   2   8       65.03       56.02     17.61 o 
  -5   2   8      599.50      640.59     35.37 o 
  -4   2   8        2.35       16.89     16.81 o 
  -3   2   8      469.20      434.02     30.09 o 
  -2   2   8      109.29       91.32     21.61 o 
  -1   2   8       52.70       29.53     18.41 o 
   0   2   8        3.91       -6.48     18.17 o 
   1   2   8       50.88       63.07     22.17 o 
  -6   3   8      116.56       88.52     19.37 o 
  -5   3   8       17.86        8.80     16.73 o 
  -4   3   8        0.01        5.28     18.41 o 
  -3   3   8        1.42        0.80     17.21 o 
  -2   3   8        2.58        0.64     17.29 o 
  -1   3   8        0.43       -1.68     18.01 o 
   0   3   8        5.61        2.64     18.57 o 
                                                 
